# Supplementary material for: Risk and outcomes of healthcare-associated infections in three hospitals in Bobo Dioulasso, Burkina Faso, 2022: A longitudinal study
Source: PLoS One. 2025 Feb 14;20(2):e0307346. doi: 10.1371/journal.pone.0307346 (PMC11828398; doi:10.1371/journal.pone.0307346)
Supplement: S3 File — (XLS) [file pone.0307346.s003.xls]

## Sheet: base
Idpat	residence	profession	diagnosticdentre	Chirurgie	typedintervention	listedesantibiotiquesutiliss	delaInclu	modedesortie	DelaInfect	IAS	durPlaie	typeIAS	diabte	hta	CathUrin	Cathvein	transfusionsanguine	posededrain	ABT1	ABT2	ABT3	microorganisme	blse	typedchantillonprlev	antibiothrapie	siouiprciserantibiotiquesprescri	antcdentsdhospitalisationmiseeno	interventionchirurgicale	prothseimplant	accouchement	gesteendoutrin	episiotomie	endoscopie	dureintervmn	staphylococcusaureusrsistantlamt	staphylococcusaureusrsistantauxg	entrobactrieproductricedeblseebl	entrobactriehyperscrteurdecphalo	pseudomonasaeruginosarsistantlac	efaeciumetefaecalisintermdiaires	acinetobaterbaumaniirsistantlace	interventionchirurgicale1	rfrencevacuation	prcautionscomplmentaires	anemie	antibioprophylaxie	BLSE	nbABT	nbABT1
1NEO102	2		asphyxie perinatale	0			2	Gueri		0			No	No	No	No	No	No	Cephalosporins	imidazoles	0				Yes	CEFOTAX INJ CEFTRI INJ METRONIDAZOLE INJ	No	No	No	Yes	No	No	No		No	No	No	No	No	No	No	No	No	No				2	0
1NEO117	2		asphyxie perinatale	0			2	Gueri		0			No	No	No	No	No	No	Cephalosporins	0	0				Yes	CEFOTAX INJ	No	No	No	Yes	No	No	No		No	No	No	No	No	No	No	No	No	No				1	1
1NEO163	2		asphyxie perinatale	0			2	Gueri		0			No	No	No	No	No	No	Cephalosporins	0	0				Yes	CEFTRI INJ	No	No	No	Yes	No	No	No		No	No	No	No	No	No	No	No	No	No				1	1
1NEO178	2		asphyxie perinatale	0			2	Gueri	3	1		infectNNe	No	No	No	No	No	No	Cephalosporins	Aminoglycosides	0				Yes	cefgentamycine inj cefotaxime inj	No	No	No	Yes	No	Yes	No		No	No	No	No	No	No	No	No	No	No				2	0
1NEO208	2		asphyxie perinatale	0			2	Gueri		0			No	No	No	No	No	No	Cephalosporins	0	0				No	CEFTRI INJ	No	No	No	Yes	No	No	No		No	No	No	No	No	No	No	No	No	No				1	1
1NEO133	2		grande prematurite	0			2	Gueri		0			No	No	No	No	No	No	Cephalosporins	0	0				Yes	cefotaxime inj	No	No	No	Yes	No	No	No		No	No	No	No	No	No	No	No	No	No				1	1
1NEO149	2		grande prematurite	0			2	Décédé		0			No	No	No	No	No	No	Cephalosporins	0	0				Yes	CEFTRI INJ	No	No	No	Yes	No	No	No		No	No	No	No	No	No	No	No	No	No				1	1
1NEO160	2		grande prematurite	0			2	Gueri		0			No	No	No	No	No	No	Cephalosporins	0	0				No	CEFTRI INJ	No	No	No	Yes	No	No	No		No	No	No	No	No	No	No	No	No	No				1	1
1NEO177	2		grande prematurite	0			2	Gueri		0			No	No	No	No	No	No	Cephalosporins	0	0				Yes	cefotaxime inj	No	No	No	Yes	No	No	No		No	No	No	No	No	No	No	No	No	No				1	1
1NEO188	2		grande prematurite	0			2	Décédé		0			No	No	No	No	No	No	Cephalosporins	Aminoglycosides	0				Yes	cefotaxime inj genta inj ceftri inj	No	No	No	Yes	No	No	No		No	No	No	No	No	No	No	No	No	No				2	0
1NEO196	2		grande prematurite	0			3	Gueri		0			No	No	No	No	No	No	Cephalosporins	0	0				Yes	cefotaxime inj CEFTRI INJ	No	No	No	Yes	No	No	No		No	No	No	No	No	No	No	No	No	No				1	1
1NEO207	2		grande prematurite	0			2	Gueri		0			No	No	No	No	No	No	Cephalosporins	0	0				Yes	CEFOTAXIME INJ	No	No	No	Yes	No	No	No		No	No	No	No	No	No	No	No	No	No				1	1
1NEO217	2		grande prematurite	0			3	Décédé	3	1		infectNNe	No	No	No	No	No	No	Cephalosporins	Aminoglycosides	0	Neant		Sang	Yes	GENTA INJ CEFOTAX INJ	No	No	No	Yes	No	No	No		No	No	No	No	No	No	No	No	No	No				2	0
1NEO223	2		grande prematurite	0			2	Décédé	3	1		infectNNe	No	No	No	No	No	No	Cephalosporins	Aminoglycosides	0	Klebsiella oxytoca		Sang	Yes	ceftri inj genta inj cefotax inj	No	No	No	Yes	No	No	No		No	No	Yes	No	No	No	No	No	No	No				2	0
1NEO227	2		grande prematurite	0			2	Décédé	3	1		infectNNe	No	No	No	No	No	No	Cephalosporins	Aminoglycosides	0	Klebsiella oxytoca		Sang	Yes	ceftri inj genta inj cefotax inj	No	No	No	Yes	No	No	No		No	No	Yes	No	No	No	No	No	No	No				2	0
1NEO24	2		grande prematurite	0			2	Gueri		0			No	No	No	No	No	No	Cephalosporins	0	0				Yes	CEFOTAXIME INJ CEFTRIAXONE INJ	No	No	No	Yes	No	No	No		No	No	No	No	No	No	No	No	No	No				1	1
1NEO34	2		grande prematurite	0			2	Gueri		0			No	No	No	No	No	No	Cephalosporins	0	0				Yes	CEFTRIAXONE INJ	No	No	No	Yes	No	No	No		No	No	No	No	No	No	No	No	No	No				1	1
1NEO35	2		grande prematurite	0			2	Décédé		0			No	No	No	No	No	No	Cephalosporins	0	0				Yes	CEFTRIAXONE INJ	No	No	No	Yes	No	No	No		No	No	No	No	No	No	No	No	No	No				1	1
1NEO57	2		grande prematurite	0			2	Décédé		0			No	No	No	No	No	No	Cephalosporins	Aminoglycosides	0				Yes	GENTA INJ CEFOTXIME INJ CEFTRI INJ	No	No	No	Yes	No	No	No		No	No	No	No	No	No	No	No	No	No				2	0
1NEO63	2		grande prematurite	0			2	Gueri	2	1		infectNNe	No	No	No	No	No	No	Cephalosporins	Aminoglycosides	0	Neant		Sang	Yes	CEFTRI INJ GENTA INJ	No	No	No	Yes	No	No	No		No	No	No	No	No	No	No	No	No	No				2	0
1NEO67	2		grande prematurite	0			2	Gueri		0			No	No	No	No	No	No	Cephalosporins	0	0				Yes	CEFTRI INJ CEFOTAX INJ	No	No	No	Yes	No	No	No		No	No	No	No	No	No	No	No	No	No				1	1
1NEO70	2		grande prematurite	0			3	Décédé	5	1		infectNNe	No	No	No	No	No	No	Cephalosporins	Aminoglycosides	0				Yes	GENTA INJ CEFOTAX INJ	No	No	No	Yes	No	No	No		No	No	No	No	No	No	No	No	No	No				2	0
1NEO91	2		grande prematurite	0			2	Décédé		0			No	No	No	No	No	No	Cephalosporins	0	0				Yes	CEFTRI INJ	No	No	No	Yes	No	No	No		No	No	No	No	No	No	No	No	No	No				1	1
1NEO229	2		ichtyose harlequin congenitale	0			3	Décédé	3	1		infectNNe	No	No	No	No	No	No	Cephalosporins	Aminoglycosides	0	Neant		Sang	Yes	GENTA INJ CEFOTAX INJ	No	No	No	Yes	No	No	No		No	No	No	No	No	No	No	No	No	No				2	0
1NEO108	2		INN	0			2	Décédé	2	1		infectNNe	No	No	No	No	No	No	Cephalosporins	0	0				Yes	CEFTRI INJ CEFOTAX INJ	No	No	No	Yes	No	No	No		No	No	No	No	No	No	No	No	No	No				1	1
1NEO126	2		moyenne prematurite	0			2	Gueri		0			No	No	No	No	No	No	Cephalosporins	0	0				Yes	Cefotaxime INJ CEFTRIAXONE INJ	No	No	No	Yes	No	No	No		No	No	No	No	No	No	No	No	No	No				1	1
1NEO130	2		moyenne prematurite	0			2	Gueri	2	1		infectNNe	No	No	No	No	No	No	Cephalosporins	Penicillin combinations	Aminoglycosides				Yes	cefotaxime INJ GENTA INJ CEFTRI INJ AMOXICLAV SIROP	No	No	No	Yes	No	No	No		No	No	No	No	No	No	No	Yes	No	No				3	0
1NEO134	2		moyenne prematurite	0			2	Gueri	2	1		infectNNe	No	No	No	No	No	No	Cephalosporins	Penicillin combinations	Aminoglycosides				Yes	cefotaxime INJ GENTA INJ CEFTRI INJ AMOXICLAV SIROP	No	No	No	Yes	No	No	No		No	No	No	No	No	No	No	Yes	No	No				3	0
1NEO140	2		moyenne prematurite	0			2	Gueri		0			No	No	No	No	No	No	Cephalosporins	0	0				Yes	CEFOTAX INJ	No	No	No	Yes	No	No	No		No	No	No	No	No	No	No	No	No	No				1	1
1NEO143	2		moyenne prematurite	0			3	Gueri		0			No	No	No	No	No	No	Cephalosporins	0	0				Yes	CEFOTAX INJ CEFTRI INJ	No	No	No	Yes	No	No	No		No	No	No	No	No	No	No	No	No	No				1	1
1NEO68	2		moyenne prematurite	0			2	Gueri		0			No	No	No	No	No	No	Cephalosporins	0	0				No	CEFTRI INJ CEFOTAX INJ	No	No	No	Yes	No	No	No		No	No	No	No	No	No	No	No	No	No				1	1
1NEO28	2		syndrome polymaformatif	0			2	Gueri	4	1		infectNNe	No	No	No	No	No	No	Cephalosporins	Aminoglycosides	0				Yes	CEFOTAXIME INJ GENTAMYCINE INJ CEFTRIAXONE INJ	No	No	No	Yes	No	No	No		No	No	No	No	No	No	No	No	No	No				2	0
1GYN218	2		OLIGOAMNIOS	1	CESARIENNE		3	Gueri		0	16		No	No	No	No	Yes	No	0	0	0						Yes	Yes	No	No	No	No	No	45	No	No	No	No	No	No	No	Missing	Missing	Missing	1	ceftriaxone	0
1GYN162	2		DFP	1	CESARIENNE		2	Gueri		0	16		No	No	Yes	Yes	No	No	0	0	0						Yes	Yes	No	No	No	No	No	45	No	No	No	No	No	No	No	Missing	Missing	Missing	0	ceftriaxone	0
1GYN177	2		DFP	1	CESARIENNE		3	Gueri		0	16		No	No	Yes	Yes	No	No	0	0	0						Yes	Yes	No	No	No	No	No	43	No	No	No	No	No	No	No	Missing	Missing	Missing	0	ceftriaxone	0
1GYN154	2		GEUR	1	GEU		2	Gueri		0	17		No	No	Yes	Yes	Yes	No	0	0	0						Yes	Yes	No	No	No	No	No	38	No	No	No	No	No	No	No	Missing	Missing	Missing	1	ceftriaxone	0
1GYN188	2		MACROSOMIE	1	CESARIENNE		3	Gueri		0	17		Yes	No	Yes	Yes	No	No	0	0	0						Yes	Yes	No	No	No	No	No	44	No	No	No	No	No	No	No	Missing	Missing	Missing	0	ceftriaxone	0
1GYN187	2		PRERUPTURE UTERINE	1	CESARIENNE		2	Gueri		0			No	No	Yes	Yes	No	No	0	0	0						Yes	Yes	No	No	No	No	No	43	No	No	No	No	No	No	No	Missing	Missing	Missing	0	ceftriaxone	0
1GYN16	2	6	DD	1	CESARIENNE		2	Gueri		0	17		No	Yes	No	Yes	Yes	No	0	0	0						No	Yes	No	No	No	No	No	45	No	No	No	No	No	No	No	Missing	Missing	Missing	1	ceftriaxone	0
1GYN45	2	6	PROCIDENCE DU CORDON	1	CESARIENNE		2	Gueri		0			No	No	Yes	Yes	Yes	No	0	0	0						No	Yes	No	No	No	No	No	46	No	No	No	No	No	No	No	Missing	Missing	Missing	1	ceftriaxone	0
1GYN1	2	4	PSGC	1	CESARIENNE		2	Gueri		0			No	No	Yes	Yes	No	No	0	0	0						No	Yes	No	No	No	No	No	45	No	No	No	No	No	No	No	Missing	Missing	Missing	0	ceftriaxone	0
1GYN217	2	3	PT	1	CESARIENNE	AMOXICLAV CEFTRIAXONE	3	Gueri	3	1	28	ISO	No	No	Yes	Yes	No	No	Penicillins	0	0				AMOXICILLINE ACIDE CLAN		Yes	Yes	No	No	No	No	No	45	No	No	No	No	No	No	No	Missing	Missing	Missing	0	ceftriaxone	0	1	1
1GYN158	2	2	BGR	1	CESARIENNE		3	Gueri		0	19		No	No	Yes	Yes	No	No	0	0	0						Yes	Yes	No	No	No	No	No	45	No	No	No	No	No	No	No	Missing	Missing	Missing	0	ceftriaxone	0
1GYN58	2	2	OLIGOAMNIOS	1	CESARIENNE		2	Gueri	11	1	30	ISO	No	No	Yes	Yes	No	No	Penicillins	0	0	Acinetobacter baumannii		Pus	AMOXICILLINE		Yes	Yes	No	No	No	No	No	49	No	No	No	No	No	No	No	Missing	Missing	Missing	0	ceftriaxone	0	1	1
1GYN150	2	2	AO	1	CESARIENNE		3	PDV	6	1	31	ISO	No	No	Yes	No	Yes	No	Penicillins	0	0				AMPICILLINE INJ AMOXICILLINE GELLULE		Yes	Yes	No	No	No	No	No	59	No	No	No	No	No	No	No	Yes	Missing	Missing	1	ceftriaxone	0	1	1
1GYN167	2	2	BGR	1	CESARIENNE		2	Gueri		0	18		No	No	Yes	Yes	No	No	0	0	0						Yes	Yes	No	No	No	No	No	43	No	No	No	No	No	No	No	Missing	Missing	Missing	0	ceftriaxone	0
1GYN246	2	2	BGR	1	CESARIENNE	OXYTOCINE	2	Gueri		0	17		No	No	Yes	Yes	No	No	0	0	0						Yes	Yes	No	No	No	No	No	48	No	No	No	No	No	No	No	Missing	Missing	Missing	0	ceftriaxone	0
1GYN42	2	2	BGR	1	CESARIENNE		3	Gueri		0	18		No	No	Yes	Yes	Yes	No	0	0	0						No	Yes	No	No	No	No	No	45	No	No	No	No	No	No	No	Missing	Missing	Missing	1	ceftriaxone	0
1GYN166	2	2	DFP	1	CESARIENNE		2	Gueri		0	20		No	No	No	Yes	No	No	0	0	0						Yes	Yes	No	No	No	No	No	44	No	No	No	No	No	No	No	Missing	Missing	Missing	0	ceftriaxone	0
1GYN247	2	2	DFP	1	CESARIENNE	AMOXICLAV CEFTRIAXONE	3	Gueri	13	1	29	ISO	No	No	Yes	Yes	No	No	Penicillin combinations	0	0				AMOXICILLINE ACIDE CLAN		Yes	Yes	No	No	No	No	No	60	No	No	No	No	No	No	No	Missing	Missing	Missing	0	ceftriaxone	0	1	1
1GYN183	2	2	DD	1	CESARIENNE	CEFTRIAXONE METRONIDAZOLE GENTAMYCIE	3	Gueri	7	1	24	ISO	No	No	Yes	Yes	No	No	Cephalosporins	Aminoglycosides	imidazoles				CEFTRIAXONE METRONIDAZOLE GENTAMYCIE		No	Yes	No	No	No	No	No	48	No	No	No	No	No	No	No	Missing	Missing	Missing	0	ceftriaxone	0	3	0
1GYN244	2	2	GEUR	1	GEU		2	Gueri		0	17		No	No	Yes	Yes	Yes	No	0	0	0						Yes	Yes	No	No	No	No	No	35	No	No	No	No	No	No	No	Missing	Missing	Missing	1	ceftriaxone	0
1GYN163	2	2	GEUR	1	GEU		3	Gueri		0	15		No	No	Yes	Yes	Yes	No	0	0	0						Yes	Yes	No	No	No	No	No	40	No	No	No	No	No	No	No	Missing	Missing	Missing	1	ceftriaxone	0
1GYN202	2	2	HRP	1	CESARIENNE		3	Gueri		0	15		No	No	Yes	Yes	No	No	0	0	0						Yes	Yes	No	No	No	No	No	54	No	No	No	No	No	No	No	Missing	Missing	Missing	0	ceftriaxone	0
1GYN222	2	2	HRP	1	CESARIENNE	OXYTOCINE	3	Gueri		0	15		No	No	Yes	Yes	Yes	No	0	0	0						Yes	Yes	No	No	No	No	No	45	No	No	No	No	No	No	No	Missing	Missing	Missing	1	ceftriaxone	0
1GYN213	2	2	MACROSOMIE	1	CESARIENNE		2	Gueri		0			Yes	No	Yes	Yes	No	No	0	0	0						Yes	Yes	No	No	No	No	No	46	No	No	No	No	No	No	No	Missing	Missing	Missing	0	ceftriaxone	0
1GYN189	2	2	APT	1	CESARIENNE		3	Gueri		0	14		No	No	No	Yes	No	No	0	0	0						Yes	Yes	No	No	No	No	No	46	No	No	No	No	No	No	No	Missing	Missing	Missing	0	ceftriaxone	0
1GYN5	2	2	EMCSA	1	CESARIENNE		2	Gueri		0	21		No	No	Yes	Yes	No	No	0	0	0						No	Yes	No	No	No	No	No	40	No	No	No	No	No	No	No	Missing	Missing	Missing	0	ceftriaxone	0
1GYN2	2	2	P EPAULE	1	CESARIENNE		2	Gueri		0			No	No	Yes	Yes	No	No	0	0	0						No	Yes	No	No	No	No	No	37	No	No	No	No	No	No	No	Missing	Missing	Missing	0	ceftriaxone	0
1GYN204	2	2	P EPAULE	1	CESARIENNE	CEFTRIAXONE AMOXICLAV	2	Gueri	11	1	24	ISO	No	Yes	Yes	Yes	No	No	Penicillin combinations	0	0				AMOXICILLINE ACIDE CLANCLANIQUE		Yes	Yes	No	No	No	No	No	60	No	No	No	No	No	No	No	Missing	Missing	Missing	0	ceftriaxone	0	1	1
1GYN243	2	2	P SIEGE	1	CESARIENNE	AMOXICLAV CEFTRIAXONE	3	Gueri	14	1	28	ISO	No	No	Yes	Yes	No	No	Penicillin combinations	0	0	Klebsiella pneumoniae		Pus	AMOXICILLINE ACIDE CLAN		Yes	Yes	No	No	No	No	No	45	No	No	No	No	No	No	No	Missing	Missing	Missing	0	ceftriaxone	0	1	1
1GYN198	2	2	P TRANSVERSALE	1	CESARIENNE	OXYTOCINE, AMOXICILLINE	2	Gueri		0	21		No	No	Yes	Yes	Yes	No	0	0	0						Yes	Yes	No	No	No	No	No	45	No	No	No	No	No	No	No	Missing	Missing	Missing	1	ceftriaxone	0
1GYN17	2	2	PP	1	CESARIENNE		2	Gueri		0	16		No	No	Yes	Yes	No	No	0	0	0						No	Yes	No	No	Yes	No	No	48	No	No	No	No	No	No	No	Missing	Missing	Missing	0	ceftriaxone	0
1GYN180	2	2	PP	1	CESARIENNE	OXYTOCINE	2	Gueri		0	19		No	No	Yes	Yes	No	No	Penicillins	0	0				AMOXICILLINE		Yes	Yes	No	No	No	No	No	44	No	No	No	No	No	No	No	Missing	Missing	Missing	0	ceftriaxone	0	1	1
1GYN211	2	2	EC	1	CESARIENNE		2	Gueri		0	20		No	Yes	Yes	Yes	No	No	0	0	0						Yes	Yes	No	No	No	No	No	44	No	No	No	No	No	No	No	Missing	Missing	Missing	0	ceftriaxone	0
1GYN186	2	2	PROCIDENCE DU CORDON	1	CESARIENNE		3	Gueri		0	17		No	No	Yes	Yes	No	No	0	0	0						Yes	Yes	No	No	No	No	No	42	No	No	No	No	No	No	No	Missing	Missing	Missing	0	ceftriaxone	0
1GYN231	2	2	RU	1	HYSTERECTOMIE		2	Gueri		0	14		No	No	Yes	Yes	No	No	0	0	0						Yes	Yes	No	No	No	No	No	90	No	No	No	No	No	No	No	Missing	Missing	Missing	0	ceftriaxone	0
1GYN195	2	2	RU	1	HYSTERECTOMIE	OXYTOCINE	3	Gueri		0			No	No	Yes	Yes	Yes	No	0	0	0						Yes	Yes	No	No	No	No	No	90	No	No	No	No	No	No	No	Missing	Missing	Missing	1	ceftriaxone	0
1GYN184	2	2	SFA	1	CESARIENNE		3	Gueri		0	20		No	No	No	Yes	No	No	0	0	0						Yes	Yes	No	No	No	No	No	45	No	No	No	No	No	No	No	Missing	Missing	Missing	0	ceftriaxone	0
1GYN8	2	2	SFA	1	CESARIENNE		2	Gueri		0			No	No	Yes	Yes	No	No	0	0	0						No	Yes	No	No	No	No	No	46	No	No	No	No	No	No	No	Missing	Missing	Missing	0	ceftriaxone	0
1GYN168	2	2	DFP	1	CESARIENNE		3	Gueri	7	1	26	ISO	No	No	Yes	Yes	No	No	Penicillin combinations	0	0				AMOXICILLINE ACIDE CLANCLANIQUE		Yes	Yes	No	No	No	No	No	48	No	No	No	No	No	No	No	Missing	Missing	Missing	0	ceftriaxone	0	1	1
1GYN197	2	2	PREECLAMPSIE	1	CESARIENNE	CEFTRIAXONE METRONIDAZOLE GENTAMYCIE	3	Gueri	6	1	31	ISO	No	Yes	Yes	Yes	No	No	Penicillin combinations	0	0				AMOXICILLINE ACIDE CLANCLANIQUE		Yes	Yes	No	No	No	No	No	40	No	No	No	No	No	No	No	Missing	Missing	Missing	0	ceftriaxone	0	1	1
1GYN151	2	2	BGR	1	CESARIENNE		3	Gueri	8	1	15	ISO	No	No	No	Yes	Yes	No	0	0	0						Yes	Yes	No	No	No	No	No	46	No	No	No	No	No	No	No	Yes	Missing	Missing	1	ceftriaxone	0
1GYN250	2	2	SFA	1	CESARIENNE	CEFTRIAXONE, Amoxiclav	3	Gueri	12	1	28	ISO	No	No	Yes	Yes	No	No	Penicillins	0	0				AMOXICILLINE		Yes	Yes	No	No	No	No	No	60	No	No	No	No	No	No	No	Missing	Missing	Missing	0	ceftriaxone	0	1	1
1GYN165	2	2	UC	1	CESARIENNE		2	Gueri		0	18		No	No	Yes	Yes	No	No	0	0	0						Yes	Yes	No	No	No	No	No	55	No	No	No	No	No	No	No	Missing	Missing	Missing	0	ceftriaxone	0
1NEO104	1		asphyxie perinatale	0			2	Décédé	3	1		infectNNe	No	No	No	No	No	No	Cephalosporins	0	0				Yes	CEFOTAX INJ	No	No	No	Yes	No	No	No		No	No	No	No	No	No	No	No	No	No				1	1
1NEO110	1		asphyxie perinatale	0			2	Gueri	2	1		infectNNe	No	No	No	No	No	No	Cephalosporins	Aminoglycosides	imidazoles				Yes	CEFTRI INJ GENTA INJ CEFOTAX INJ CEFTRI INJ METRONIDAZOLE INJ	No	No	No	Yes	No	No	No		No	No	No	No	No	No	No	No	No	No				3	0
1NEO113	1		asphyxie perinatale	0			2	Gueri		0			No	No	No	No	No	No	Cephalosporins	Aminoglycosides	0				Yes	GENTA INJ CEFOTAX INJ CEFTRI INJ	No	No	No	Yes	No	No	No		No	No	No	No	No	No	No	No	No	No				2	0
1NEO116	1		asphyxie perinatale	0			2	Gueri		0			No	No	No	No	No	No	Cephalosporins	0	0				Yes	CEFOTAX INJ	No	No	No	Yes	No	No	No		No	No	No	No	No	No	No	No	No	No				1	1
1NEO120	1		asphyxie perinatale	0			2	Gueri	3	1		infectNNe	No	No	No	No	No	No	Cephalosporins	Aminoglycosides	0				Yes	CEFOTAX INJ GENTA INJ	No	No	No	Yes	No	No	No		No	No	No	No	No	No	No	No	No	No				2	0
1NEO121	1		asphyxie perinatale	0			2	Gueri		0			No	No	No	No	No	No	Cephalosporins	0	0				Yes	CEFTRI INJ	No	No	No	Yes	No	No	No		No	No	No	No	No	No	No	No	No	No				1	1
1NEO127	1		asphyxie perinatale	0			2	Décédé		0			No	No	No	No	No	No	Cephalosporins	0	0				Yes	CEFOTAX INJ	No	No	No	Yes	No	No	No		No	No	No	No	No	No	No	No	No	No				1	1
1NEO128	1		asphyxie perinatale	0			2	Gueri		0			No	No	No	No	No	No	Cephalosporins	0	0				Yes	CEFOTAX INJ	No	No	No	Yes	No	No	No		No	No	No	No	No	No	No	No	No	No				1	1
1NEO147	1		asphyxie perinatale	0			2	Gueri		0			No	No	No	No	No	No	Cephalosporins	0	0				Yes	CEFTRI INJ CEFOTAX INJ	No	No	No	Yes	No	No	No		No	No	No	No	No	No	No	No	No	No				1	1
1NEO156	1		asphyxie perinatale	0			2	Gueri		0			No	No	No	No	No	No	Cephalosporins	Aminoglycosides	0				No	GENTA INJ CEFOTAX INJ	No	No	No	Yes	No	No	No		No	No	No	No	No	No	No	No	No	No				2	0
1NEO162	1		asphyxie perinatale	0			2	Gueri		0			No	No	No	No	No	No	Cephalosporins	0	0				Yes	cefotaxime INJ CEFTRI INJ	No	No	No	Yes	No	No	No		No	No	No	No	No	No	No	No	No	No				1	1
1NEO166	1		asphyxie perinatale	0			2	Gueri	2	1		infectNNe	No	No	No	No	No	No	Cephalosporins	0	0				Yes	CEFTRIAXONE inj	No	No	No	Yes	No	No	No		No	No	No	No	No	No	No	No	No	No				1	1
1NEO169	1		asphyxie perinatale	0			2	Décédé		0			No	No	No	No	No	No	Cephalosporins	0	0				Yes	CEFTRIAXONE inj	No	No	No	Yes	No	No	No		No	No	No	No	No	No	No	No	No	No				1	1
1NEO171	1		asphyxie perinatale	0			3	Gueri		0			No	No	No	No	No	No	Cephalosporins	0	0				Yes	CEFTRIAXONE INJ	No	No	No	Yes	No	No	No		No	No	No	No	No	No	No	No	No	No				1	1
1NEO173	1		asphyxie perinatale	0			2	Gueri	2	1		infectNNe	No	No	No	No	No	No	Cephalosporins	Penicillins	Aminoglycosides				Yes	cefotaxime inj ampicilline inj gentamycine inj	No	No	No	Yes	No	No	No		No	No	No	No	No	No	No	No	No	No				3	0
1NEO176	1		asphyxie perinatale	0			2	Gueri		0			No	No	No	No	No	No	Cephalosporins	0	0				Yes	ceftriaxone inj	No	No	No	Yes	No	No	No		No	No	No	No	No	No	No	Missing	Missing	Missing				1	1
1NEO184	1		asphyxie perinatale	0			3	Gueri		0			No	No	No	No	No	No	0	0	0				Yes	cefotaxime inj	No	No	No	Yes	No	No	No		No	No	No	No	No	No	No	No	No	No
1NEO19	1		asphyxie perinatale	0			2	Gueri		0			No	No	No	No	No	No	Cephalosporins	Penicillin combinations	0				Yes	CEFOTAXIME INJ AMOXICLAV SIROP	No	No	No	Yes	No	Yes	No		No	No	No	No	No	No	No	No	No	No				2	0
1NEO193	1		asphyxie perinatale	0			2	Gueri	2	1		infectNNe	No	No	No	No	No	No	Cephalosporins	Aminoglycosides	0				Yes	cefotaxime inj genta inj ceftri inj	No	No	No	Yes	No	No	No		No	No	No	No	No	No	No	No	No	No				2	0
1NEO197	1		asphyxie perinatale	0			2	Gueri		0			No	No	No	No	No	No	Cephalosporins	0	0				Yes	cefotaxime inj CEFTRI INJ	No	No	No	Yes	No	Yes	No		No	No	No	No	No	No	No	No	No	No				1	1
1NEO202	1		asphyxie perinatale	0			2	Gueri		0			No	No	No	No	No	No	Cephalosporins	0	0				Yes	cefotaxim inj CEFTRI INJ	No	No	No	Yes	No	No	No		No	No	No	No	No	No	No	No	No	No				1	1
1NEO203	1		asphyxie perinatale	0			2	Gueri		0			No	No	No	No	No	No	Cephalosporins	0	0				Yes	cefotaxime inj CEFTRIAXONE INJ	No	No	No	Yes	No	No	No		No	No	No	No	No	No	No	No	No	No				1	1
1NEO205	1		asphyxie perinatale	0			2	Décédé	2	1		infectNNe	No	No	No	No	No	No	Cephalosporins	0	0	Neant		Sang	Yes	cefotaxime inj CEFTRI INJ	No	No	No	Yes	No	No	No		No	No	No	No	No	No	No	No	No	No				1	1
1NEO206	1		asphyxie perinatale	0			2	Gueri		0			No	No	No	No	No	No	Cephalosporins	0	0				Yes	ceftri inj	No	No	No	Yes	No	No	No		No	No	No	No	No	No	No	No	No	No				1	1
1NEO209	1		asphyxie perinatale	0			2	Gueri		0			No	No	No	No	No	No	Cephalosporins	0	0				Yes	CEFOTAXIME INJ	No	No	No	Yes	No	No	No		No	No	No	No	No	No	No	No	No	No				1	1
1NEO212	1		asphyxie perinatale	0			2	Gueri		0			No	No	No	No	No	No	Cephalosporins	0	0				Yes	cefotaxime inj CEFTRI INJ	No	No	No	Yes	No	Yes	No		No	No	No	No	No	No	No	No	No	No				1	1
1NEO215	1		asphyxie perinatale	0			2	Gueri		0			No	No	No	No	No	No	Cephalosporins	0	0				Yes	cefotaxime inj ceftri inj	No	No	No	Yes	No	No	No		No	No	No	No	No	No	No	No	No	No				1	1
1NEO22	1		asphyxie perinatale	0			2	Gueri	3	1		infectNNe	No	No	No	No	No	No	Cephalosporins	Aminoglycosides	0				Yes	CEFOTAXIME INJ GENTAMYCINE INJ CEFTRIAXONE INJ	No	No	No	Yes	No	No	No		No	No	No	No	No	No	No	No	No	No				2	0
1NEO29	1		asphyxie perinatale	0			2	Décédé		0			No	No	No	No	No	No	Cephalosporins	0	0				Yes	CEFOTAXIME INJ CEFTRAIXONE INJ	No	No	No	Yes	No	No	No		No	No	No	No	No	No	No	No	No	No				1	1
1NEO30	1		asphyxie perinatale	0			3	Gueri	3	1		infectNNe	No	No	No	No	No	No	Cephalosporins	Penicillins	0				Yes	CEFTRIAXONE INJ CEFOTAXIME INJ AMPICILLINE INJ	No	No	No	Yes	No	No	No		No	No	No	No	No	No	No	No	No	No				2	0
1NEO39	1		asphyxie perinatale	0			2	Gueri	2	1		infectNNe	No	No	No	No	No	No	Cephalosporins	Aminoglycosides	0	Neant		Sang	Yes	CEFTRIAXONE INJ GENTAMYCINE INJ CEFOTAXIME INJ	No	No	No	Yes	No	No	No		No	No	No	No	No	No	No	No	No	No				2	0
1NEO40	1		asphyxie perinatale	0			2	Gueri	9	1		infectNNe	No	No	No	No	No	No	Cephalosporins	Aminoglycosides	0	Neant		Sang	Yes	GENTA INJ CEFOTAX INJ	No	No	No	Yes	No	No	No		No	No	No	No	No	No	No	No	No	No				2	0
1NEO5	1		asphyxie perinatale	0			2	Gueri	2	1		infectNNe	No	No	No	No	No	No	Cephalosporins	Penicillins	Aminoglycosides				Yes	CEFOTAXIME INJ GENTAMYCINE INJ AMPICILLINE INJ	No	No	No	Yes	No	No	No		No	No	No	No	No	No	No	No	No	No				3	0
1NEO54	1		asphyxie perinatale	0			2	Gueri		0			No	No	No	No	No	No	Cephalosporins	0	0				Yes	CEFTRI INJ CEFOTAX INJ	No	No	No	Yes	No	No	No		No	No	No	No	No	No	No	No	No	No				1	1
1NEO59	1		asphyxie perinatale	0			2	Gueri	2	1		infectNNe	No	No	No	No	No	No	Cephalosporins	0	0				Yes	CEFTRI INJ	No	No	No	Yes	No	No	No		No	No	No	No	No	No	No	No	No	No				1	1
1NEO69	1		asphyxie perinatale	0			2	Gueri		0			No	No	No	No	No	No	Cephalosporins	0	0				Yes	CEFTRI INJ CEFOTAX INJ	No	No	No	Yes	No	No	No		No	No	No	No	No	No	No	Yes	No	No				1	1
1NEO71	1		asphyxie perinatale	0			2	Gueri		0			No	No	No	No	No	No	Cephalosporins	0	0				Yes	CEFTRI INJ CEFOTAX INJ	No	No	No	Yes	No	No	No		No	No	No	No	No	No	No	Yes	No	No				1	1
1NEO73	1		asphyxie perinatale	0			2	Gueri		0			No	No	No	No	No	No	Cephalosporins	0	0				Yes	CEFOTAX INJ	No	No	No	Yes	No	No	No		No	No	No	No	No	No	No	No	No	No				1	1
1NEO74	1		asphyxie perinatale	0			2	Gueri		0			No	No	No	No	No	No	Cephalosporins	0	0				Yes	CEFOTAX INJ	No	No	No	Yes	No	No	No		No	No	No	No	No	No	No	No	No	No				1	1
1NEO77	1		asphyxie perinatale	0			2	Gueri		0			No	No	No	No	No	No	Cephalosporins	0	0				Yes	CEFTRI INJ	No	No	No	Yes	No	No	No		No	No	No	No	No	No	No	No	No	No				1	1
1NEO78	1		asphyxie perinatale	0			2	Gueri	3	1		infectNNe	No	No	No	No	No	No	Cephalosporins	Penicillin combinations	Aminoglycosides				Yes	CEFTRI INJ GENTA INJ CEFOTAX INJ AMOXICLAV SIROP	No	No	No	Yes	No	No	No		No	No	No	No	No	No	No	No	No	No				3	0
1NEO8	1		asphyxie perinatale	0			2	Décédé		0			No	No	No	No	No	No	Cephalosporins	Penicillins	0				Yes	CEFOTAXIME INJ AMPICILLINE INJ	No	No	No	Yes	No	No	No		No	No	No	No	No	No	No	No	No	No				2	0
1NEO86	1		asphyxie perinatale	0			2	Gueri		0			No	No	No	No	No	No	Cephalosporins	0	0				Yes	CEFOTAX INJ	No	No	No	Yes	No	No	No		No	No	No	No	No	No	No	No	No	No				1	1
1NEO87	1		asphyxie perinatale	0			2	Gueri		0			No	No	No	No	No	No	Cephalosporins	0	0				Yes	CEFOTAX INJ CEFTRI INJ	No	No	No	Yes	No	No	No		No	No	No	No	No	No	No	No	No	No				1	1
1NEO89	1		asphyxie perinatale	0			2	Gueri		0			No	No	No	No	No	No	Cephalosporins	0	0				Yes	CEFOTAX INJ	No	No	No	Yes	No	No	No		No	No	No	No	No	No	No	No	No	No				1	1
1NEO94	1		asphyxie perinatale	0			2	Gueri		0			No	No	No	No	No	No	Cephalosporins	0	0				Yes	CEFTR I INJ	No	No	No	Yes	No	No	No		No	No	No	No	No	No	No	No	No	No				1	1
1NEO95	1		asphyxie perinatale	0			2	Décédé		0			No	No	No	No	No	No	Cephalosporins	0	0				Yes	CEFOTAX INJ	No	No	No	Yes	No	No	No		No	No	No	No	No	No	No	No	No	No				1	1
1NEO96	1		asphyxie perinatale	0			2	Gueri		0			No	No	No	No	No	No	Cephalosporins	Aminoglycosides	0				Yes	GENT INJ CEFTRI INJ	No	No	No	Yes	No	No	No		No	No	No	No	No	No	No	No	No	No				2	0
1NEO98	1		asphyxie perinatale	0			2	Gueri		0			No	No	No	No	No	No	Cephalosporins	0	0				Yes	CEFOTAX INJ	No	No	No	Yes	No	No	No		No	No	No	No	No	No	No	No	No	No				1	1
1REA64	1		brulur	1			2	PDV		0			No	No	No	Yes	No	No	0	0	0				Missing		Yes	Yes	No	No	No	No	No		No	No	No	No	No	No	No	Missing	Missing	Missing
1REA58	1		burlure	1			2	Décédé	2	1		ISO	No	No	No	Yes	No	No	0	0	0	Pseudomonas aeruginosa	0	Pus	Missing		Yes	Yes	No	No	No	No	No		No	No	No	No	Yes	No	No	Missing	Missing	Missing
1REA27	1		colostomie por malformation anorectale	1			2	Décédé		0			No	No	No	Yes	No	No	0	0	0				Missing		Yes	Yes	No	No	No	No	Yes	120	No	No	No	No	No	No	No	Missing	Missing	Missing
1NEO201	1		dysmorphie craniofaciale	0			2	SCAM		0			No	No	No	No	No	No	Cephalosporins	Aminoglycosides	0				Yes	cefotaxime inj ceftri inj genta inj	No	No	No	Yes	No	Yes	No		No	No	No	No	No	No	No	No	No	No				2	0
1NEO100	1		grande prematurite	0			2	Gueri	3	1		infectNNe	No	No	No	No	No	No	Cephalosporins	Aminoglycosides	0				Yes	CEFOTAX INJ GENTA INJ CEFTRI INJ	No	No	No	Yes	No	No	No		No	No	No	No	No	No	No	No	No	No				2	0
1NEO125	1		grande prematurite	0			2	Décédé		0			No	No	No	No	No	No	Cephalosporins	0	0				Yes	cefotaxime	No	No	No	Yes	No	No	No		No	No	No	No	No	No	No	No	No	No				1	1
1NEO132	1		grande prematurite	0			2	Décédé	2	1		infectNNe	No	No	No	No	No	No	Cephalosporins	0	0				Yes	Cefotaxime INJ CEFRIAXONE INJ	No	No	No	Yes	No	No	No		No	No	No	No	No	No	No	No	No	No				1	1
1NEO146	1		grande prematurite	0			2	Décédé		0			No	No	No	No	No	No	Cephalosporins	0	0				Yes	CEFOTAX INJ	No	No	No	Yes	No	No	No		No	No	No	No	No	No	No	No	No	No				1	1
1NEO157	1		grande prematurite	0			2	Gueri	5	1		infectNNe	No	No	No	No	No	No	Cephalosporins	Aminoglycosides	0				Yes	cefotaxime INJ CEFTRIAXONE INJ	No	No	No	Yes	No	No	No		No	No	No	No	No	No	No	No	No	No				2	0
1NEO164	1		grande prematurite	0			2	Gueri		0			No	No	No	No	No	No	Cephalosporins	0	0				Yes	Cetriaxone inj	No	No	No	Yes	No	No	No		No	No	No	No	No	No	No	No	No	No				1	1
1NEO165	1		grande prematurite	0			2	Décédé		0			No	No	No	No	No	No	Cephalosporins	Aminoglycosides	0				Yes	GENTAMYCINE inj CEFTRIAXONE INJ	No	No	No	Yes	No	No	No		No	No	No	No	No	No	No	No	No	No				2	0
1NEO167	1		grande prematurite	0			2	Gueri		0			No	No	No	No	No	No	Cephalosporins	0	0				Yes	CEFTRIAXONE INJ	No	No	No	Yes	No	No	No		No	No	No	No	No	No	No	No	No	No				1	1
1NEO168	1		grande prematurite	0			3	Gueri		0			No	No	No	No	No	No	Cephalosporins	Aminoglycosides	0				Yes	METRO INJ CEFTRI INJ	No	No	No	Yes	No	No	No		No	No	No	No	No	No	No	No	No	No				2	0
1NEO170	1		grande prematurite	0			3	Gueri	5	1		infectNNe	No	No	No	No	No	No	Cephalosporins	0	0				Yes	CEFTRIAXONE INJ	No	No	No	Yes	No	No	No		No	No	No	No	No	No	No	No	No	No				1	1
1NEO172	1		grande prematurite	0			3	Décédé		0			No	No	No	No	No	No	Cephalosporins	Aminoglycosides	0				Yes	GENTAMYCINE INJ CEFTRIAXONE INJ	No	No	No	Yes	No	No	No		No	No	No	No	No	No	No	No	No	No				2	0
1NEO183	1		grande prematurite	0			3	Gueri	3	1		infectNNe	No	No	No	No	No	No	Cephalosporins	0	0				Yes	cefotaxime inj CEFTRI inj	No	No	No	Yes	No	No	No		No	No	No	No	No	No	No	No	No	No				1	1
1NEO186	1		grande prematurite	0			2	Gueri		0			No	No	No	No	No	No	Cephalosporins	0	0				Yes	ceftri inj cefotaxime inj	No	No	No	Yes	No	No	No		No	No	No	No	No	No	No	No	No	No				1	1
1NEO189	1		grande prematurite	0			2	Décédé		0			No	No	No	No	No	No	Cephalosporins	0	0				Yes	cefotaxime inj	No	No	No	Yes	No	No	No		No	No	No	No	No	No	No	No	No	No				1	1
1NEO195	1		grande prematurite	0			3	Gueri		0			No	No	No	No	No	No	Cephalosporins	0	0				Yes	cefotaxime inj CEFTRI INJ	No	No	No	Yes	No	No	No		No	No	No	No	No	No	No	No	No	No				1	1
1NEO200	1		grande prematurite	0			2	Gueri	2	1		infectNNe	No	No	No	No	No	No	Cephalosporins	Aminoglycosides	0				Yes	cefotaxime inj GENTAMYCINE INJ	No	No	No	Yes	No	No	No		No	No	No	No	No	No	No	No	No	No				2	0
1NEO210	1		grande prematurite	0			3	Gueri		0			No	No	No	No	No	No	Cephalosporins	0	0				No	CEFTRI INJ	No	No	No	Yes	No	No	No		No	No	No	No	No	No	No	No	No	No				1	1
1NEO211	1		grande prematurite	0			2	Gueri		0			No	No	No	No	No	No	Cephalosporins	Penicillin combinations	0				Yes	CEFTRI INJ AMOXICLAV SIROP	No	No	No	Yes	No	No	No		No	No	No	No	No	No	No	No	No	No				2	0
1NEO213	1		grande prematurite	0			2	Décédé		0			No	No	No	No	No	No	Cephalosporins	0	0				Yes	cefotaxime inj	No	No	No	Yes	No	No	No		No	No	No	No	No	No	No	No	No	No				1	1
1NEO216	1		grande prematurite	0			2	Gueri	2	1		infectNNe	No	No	No	No	No	No	Cephalosporins	Aminoglycosides	0				Yes	CEFTRI INJ GENTA INJ	No	No	No	Yes	No	No	No		No	No	No	No	No	No	No	No	No	No				2	0
1NEO218	1		grande prematurite	0			2	Gueri	2	1		infectNNe	No	No	No	No	No	No	Cephalosporins	Aminoglycosides	0				Yes	ceftriaxone inj genta inj	No	No	No	Yes	No	No	No		No	No	No	No	No	No	No	No	No	No				2	0
1NEO221	1		grande prematurite	0			2	Décédé		0			No	No	No	No	No	No	Cephalosporins	0	0				Yes	ceftri inj	No	No	No	Yes	No	No	No		No	No	No	No	No	No	No	No	No	No				1	1
1NEO225	1		grande prematurite	0			2	Décédé		0			No	No	No	No	No	No	Cephalosporins	0	0				Yes	ceftri inj	No	No	No	Yes	No	No	No		No	No	No	No	No	No	No	No	No	No				1	1
1NEO230	1		grande prematurite	0			2	Gueri	2	1		infectNNe	No	No	No	No	No	No	Cephalosporins	Aminoglycosides	0				Yes	GENTA INJ CEFOTAX INJ	No	No	No	Yes	No	No	No		No	No	No	No	No	No	No	No	No	No				2	0
1NEO25	1		grande prematurite	0			2	Gueri		0			No	No	No	No	No	No	Cephalosporins	0	0				Yes	CEFOTAXIME INJ	No	No	No	Yes	No	No	No		No	No	No	No	No	No	No	No	No	No				1	1
1NEO3	1		grande prematurite	0			2	SCAM	4	1		infectNNe	No	No	No	No	No	No	Cephalosporins	Aminoglycosides	0	Neant		Sang	Yes	GENTAMYCINE INJ CEFOTAXIME INJ	No	No	No	Yes	No	No	No		No	No	No	No	No	No	No	No	No	No				2	0
1NEO36	1		grande prematurite	0			2	Décédé	2	1		infectNNe	No	No	No	No	No	No	Cephalosporins	Penicillins	Aminoglycosides				No	GENTAMYCINE INJ CEFOTAXIME INJ CEFTRIAXONE INJ AMOXICILLINE SIROP	No	No	No	Yes	No	No	No		No	No	No	No	No	No	No	No	No	No				3	0
1NEO37	1		grande prematurite	0			2	Décédé		0			No	No	No	No	No	No	Cephalosporins	0	0				Yes	CEFOTAXIME INJ	No	No	No	Yes	No	No	No		No	No	No	No	No	No	No	No	No	No				1	1
1NEO38	1		grande prematurite	0			2	Décédé		0			No	No	No	No	No	No	Cephalosporins	0	0				Yes	CEFOTAXIME INJ	No	No	No	Yes	No	No	No		No	No	No	No	No	No	No	No	No	No				1	1
1NEO4	1		grande prematurite	0			2	SCAM	4	1		infectNNe	No	No	No	No	No	No	Cephalosporins	Aminoglycosides	0	Neant		Sang	Yes	GENTAMYCINE INJ CEFOTAXIME INJ	No	No	No	Yes	No	No	No		No	No	No	No	No	No	No	No	No	No				2	0
1NEO41	1		grande prematurite	0			2	Gueri	2	1		infectNNe	No	No	No	No	No	No	Cephalosporins	Aminoglycosides	0				Yes	GENTAMYCINE INJ CEFOTAXIME INJ CEFTRIAXONE INJ AMOXICILLINE SIROP	No	No	No	Yes	No	No	No		No	No	No	No	No	No	No	No	No	No				2	0
1NEO43	1		grande prematurite	0			3	Gueri	5	1		infectNNe	No	No	No	No	No	No	Cephalosporins	0	0	Neant		Sang	Yes	CEFOTAX INJ	No	No	No	Yes	No	No	No		No	No	No	No	No	No	No	No	No	No				1	1
1NEO45	1		grande prematurite	0			2	Décédé		0			No	No	No	No	No	No	Cephalosporins	Penicillin combinations	0				Yes	CEFTRI INJ AMOXICLAV SIROP	No	No	No	Yes	No	No	No		No	No	No	No	No	No	No	No	No	No				2	0
1NEO46	1		grande prematurite	0			2	Gueri		0			No	No	No	No	No	No	Cephalosporins	Penicillin combinations	0				No	CEFTRI INJ AMOXICLAV SIROP	No	No	No	Yes	No	No	No		No	No	No	No	No	No	No	No	No	No				2	0
1NEO47	1		grande prematurite	0			2	Gueri		0			No	No	No	No	No	No	Cephalosporins	0	0				Yes	CEFTRI INJ	No	No	No	Yes	No	No	No		No	No	No	No	No	No	No	No	No	No				1	1
1NEO49	1		grande prematurite	0			2	Gueri		0			No	No	No	No	No	No	Cephalosporins	Aminoglycosides	0				Yes	GENTAMYCINE INJ CEFOTAXIME INJ	No	No	No	Yes	No	No	No		No	No	No	No	No	No	No	No	No	No				2	0
1NEO50	1		grande prematurite	0			2	Gueri		0			No	No	No	No	No	No	Cephalosporins	Aminoglycosides	0				Yes	CEFOTAX INJ GENTAMYCINE INJ CEFTRI INJ	No	No	No	Yes	No	No	No		No	No	No	No	No	No	No	No	No	No				2	0
1NEO62	1		grande prematurite	0			2	Gueri	3	1		infectNNe	No	No	No	No	No	No	Cephalosporins	Penicillins	Aminoglycosides	Neant		Sang	Yes	GENTA INJ CEFOTAX INJ CEFTRI INJ AMOXICILLINESIROP	No	No	No	Yes	No	No	No		No	No	No	No	No	No	No	No	No	No				3	0
1NEO66	1		grande prematurite	0			2	Gueri	3	1		infectNNe	No	No	No	No	No	No	Cephalosporins	Aminoglycosides	0	Neant		Sang	No	CEFTRI INJ CEFOTAX INJ GENTA INJ	No	No	No	Yes	No	No	No		No	No	No	No	No	No	No	No	No	No				2	0
1NEO72	1		grande prematurite	0			2	Décédé	2	1		infectNNe	No	No	No	No	No	No	Cephalosporins	Aminoglycosides	0				Yes	GENTA INJ CEFOTAX INJ CEFTRI INJ	No	No	No	Yes	No	No	No		No	No	No	No	No	No	No	No	No	No				2	0
1NEO199	1		hemorragie du NN	0			2	SCAM	2	1		infectNNe	No	No	No	No	No	No	Cephalosporins	0	0				Yes	cefotaxime inj CEFTRI INJ	No	No	No	Yes	No	No	No		No	No	No	No	No	No	No	No	No	No				1	1
1REA32	1		hydrocephalie	1			2	Gueri		0			No	No	No	Yes	Yes	Yes	0	0	0				Missing		Yes	Yes	No	No	No	No	No		No	No	No	No	No	No	No	Missing	Missing	Missing
1NEO112	1		hypotrophie	0			2	Gueri		0			No	No	No	No	No	No	Cephalosporins	0	0				Yes	CEFOTAX INJ CEFTRI INJ	No	No	No	Yes	No	No	No		No	No	No	No	No	No	No	No	No	No				1	1
1NE065	1		INN	0			2	Gueri	2	1		infectNNe	No	No	No	No	No	No	Cephalosporins	Aminoglycosides	0	Neant		Sang	Yes	gentamycine INJ CEFOTAX INJ CEFTRI INJ	No	No	No	Yes	No	No	No		No	No	No	No	No	No	No	No	No	No				2	0
1NEO1	1		INN	0			2	Gueri	2	1		infectNNe	No	No	No	No	No	No	Cephalosporins	Aminoglycosides	0				Yes	GENTA INJ CEFOTAX INJ	No	No	No	Yes	No	No	No		No	No	No	No	No	No	No	No	No	No				2	0
1NEO10	1		INN	0			2	Décédé	2	1		infectNNe	No	No	No	No	No	No	Cephalosporins	Aminoglycosides	0				Yes	GENTAMYCINE INJ CEFOTAXIME INJ	No	No	No	Yes	No	No	No		No	No	No	No	No	No	No	No	No	No				2	0
1NEO103	1		INN	0			2	Gueri	2	1		infectNNe	No	No	No	No	No	No	Cephalosporins	Aminoglycosides	0				Yes	CEFOTAX INJ GENTA INJ CEFTRI INJ	No	No	No	Yes	No	No	No		No	No	No	No	No	No	No	No	No	No				2	0
1NEO109	1		INN	0			2	Gueri	2	1		infectNNe	No	No	No	No	No	No	Cephalosporins	0	0				Yes	CEFOTAX INJ CEFTRI INJ	No	No	No	Yes	No	No	No		No	No	No	No	No	No	No	No	No	No				1	1
1NEO148	1		INN	0			2	Gueri	4	1		infectNNe	No	No	No	No	No	No	Cephalosporins	0	0				Yes	CEFTRI INJ CEFOTAX INJ	No	No	No	Yes	No	No	No		No	No	No	No	No	No	No	No	No	No				1	1
1NEO159	1		INN	0			2	Gueri	2	1		infectNNe	No	No	No	No	No	No	Cephalosporins	0	0				Yes	CEFTRI inj	No	No	No	Yes	No	No	No		No	No	No	No	No	No	No	No	No	No				1	1
1NEO180	1		INN	0			2	Gueri	3	1		infectNNe	No	No	No	No	No	No	Cephalosporins	Aminoglycosides	imidazoles				Yes	cefotaxime inj gentamycine inj ceftriaxone inj metronidazole inj	No	No	No	Yes	No	No	No		No	No	No	No	No	No	No	No	No	No				3	0
1NEO181	1		INN	0			2	Gueri	2	1		infectNNe	No	No	No	No	No	No	Cephalosporins	Aminoglycosides	imidazoles				Yes	cefotaxime inj gentamycine inj CEFTRIAXONE INJ METRONIDAZOLE INJ	No	No	No	Yes	No	No	No		No	No	No	No	No	No	No	No	No	No				3	0
1NEO222	1		INN	0			3	Gueri	3	1		infectNNe	No	No	No	No	No	No	Cephalosporins	Aminoglycosides	0	Neant		Sang	Yes	GENTA INJ CEFOTAX INJ	No	No	No	Yes	No	No	No		No	No	No	No	No	No	No	No	No	No				2	0
1NEO23	1		INN	0			2	Gueri	3	1		infectNNe	No	No	No	No	No	No	Cephalosporins	Penicillin combinations	0				Yes	CEFTRIAXONE INJ CEFOTAXIME INJ AMOXICLAV SIROP	No	No	No	Yes	No	Yes	No		No	No	No	No	No	No	No	No	No	No				2	0
1NEO27	1		INN	0			2	Gueri	2	1		infectNNe	No	No	No	No	No	No	Cephalosporins	Aminoglycosides	0				Yes	GENTAMYCINE INJ CEFOTAXIME INJ	No	No	No	Yes	No	No	No		No	No	No	No	No	No	No	No	No	No				2	0
1NEO7	1		INN	0			2	Gueri	3	1		infectNNe	No	No	No	No	No	No	Cephalosporins	Aminoglycosides	0				Yes	GENTAMYCINE INJ CEFOTAXIME INJ	No	No	No	Yes	No	No	No		No	No	No	No	No	No	No	No	No	No				2	0
1NEO9	1		INN	0			2	Gueri	2	1		infectNNe	No	No	No	No	No	No	Cephalosporins	Aminoglycosides	0				Yes	GENTAMYCINE INJ CEFOTAXIME INJ	No	No	No	Yes	No	No	No		No	No	No	No	No	No	No	No	No	No				2	0
1NEO51	1		INNP	0			2	Gueri	2	1		infectNNe	No	No	No	No	No	No	Cephalosporins	Penicillins	Aminoglycosides	STAPHYLOCOCCUS EPIDERMIDIS		Sang	Yes	GENTA INJ CEFOTAX INJ AMOXICILLINE SIROP	No	No	No	Yes	No	No	No		No	No	No	No	No	No	No	No	No	No				3	0
1NEO6	1		INNP	0			2	Gueri	2	1		infectNNe	No	No	No	No	No	No	Cephalosporins	Aminoglycosides	0				Yes	GENTAMYCINE INJ CEFOTAXIME INJ CEFTRIAXONE INJ	No	No	No	Yes	No	No	No		No	No	No	No	No	No	No	No	No	No				2	0
1NEO190	1		laparoschisis type I	0			2	Décédé		0			No	No	No	No	No	No	Cephalosporins	0	0				Yes	CEFOTAXIME INJ	No	No	No	Yes	No	No	No		No	No	No	No	No	No	No	No	No	No				1	1
1NEO187	1		macrosomie	0			2	Gueri		0			No	No	No	No	No	No	0	0	0				No		No	No	No	Yes	No	No	No		No	No	No	No	No	No	No	No	No	No
1NEO107	1		maladie hemorragique du NN	0			2	Gueri	2	1		infectNNe	No	No	No	No	No	No	Cephalosporins	Aminoglycosides	0				Yes	GENTA INJ CEFTRI INJ CEFOTAX INJ	No	No	No	Yes	No	No	No		No	No	No	No	No	No	No	No	No	No				2	0
1NEO101	1		moyenne prematurite	0			2	Gueri	4	1		infectNNe	No	No	No	No	No	No	Cephalosporins	Aminoglycosides	0				Yes	GENTA INJ CEFTRI INJ CEFOTAXIME INJ	No	No	No	Yes	No	No	No		No	No	No	No	No	No	No	No	No	No				2	0
1NEO106	1		moyenne prematurite	0			2	Gueri	2	1		infectNNe	No	No	No	No	No	No	Cephalosporins	0	0				Yes	CEFTRINJ CEFOTAX INJ	No	No	No	Yes	No	No	No		No	No	No	No	No	No	No	No	No	No				1	1
1NEO135	1		moyenne prematurite	0			2	Gueri		0			No	No	No	No	No	No	Cephalosporins	0	0				Yes	cefotaxime	No	No	No	Yes	No	No	No		No	No	No	No	No	No	No	No	No	No				1	1
1NEO141	1		moyenne prematurite	0			3	Gueri	8	1		infectNNe	No	No	No	No	No	No	Cephalosporins	Aminoglycosides	0				Yes	GENTA INJ CEFOTAX INJ	No	No	No	Yes	No	No	No		No	No	No	No	No	No	No	No	No	No				2	0
1NEO145	1		moyenne prematurite	0			3	Décédé		0			No	No	No	No	No	No	Cephalosporins	Aminoglycosides	0				Yes	CEFTRI INJ GENTA COLLYRE	No	No	No	Yes	No	No	No		No	No	No	No	No	No	No	No	No	No				2	0
1NEO179	1		moyenne prematurite	0			3	Gueri	4	1		infectNNe	No	No	No	No	No	No	Cephalosporins	Aminoglycosides	imidazoles				Yes	ceftriaxone inj metronidazole inj gentamycine inj	No	No	No	Yes	No	No	No		No	No	No	No	No	No	No	No	No	No				3	0
1NEO18	1		moyenne prematurite	0			2	Décédé		0			No	No	No	No	No	No	Cephalosporins	0	0				Yes	CEFOTAXIME INJ	No	No	No	Yes	No	No	No		No	No	No	No	No	No	No	No	No	No				1	1
1NEO194	1		moyenne prematurite	0			3	Gueri	3	1		infectNNe	No	No	No	No	No	No	Cephalosporins	0	0				Yes	cefotaxime inj CEFTRI INJ	No	No	No	Yes	No	No	No		No	No	No	No	No	No	No	No	No	No				1	1
1NEO220	1		moyenne prematurite	0			2	Gueri		0			No	No	No	No	No	No	Cephalosporins	imidazoles	0				Yes	ceftri inj genta inj	No	No	No	Yes	No	No	No		No	No	No	No	No	No	No	No	No	No				2	0
1NEO226	1		moyenne prematurite	0			2	Gueri		0			No	No	No	No	No	No	Cephalosporins	imidazoles	0				Yes	ceftri inj genta inj	No	No	No	Yes	No	No	No		No	No	No	No	No	No	No	No	No	No				2	0
1NEO52	1		moyenne prematurite	0			2	Gueri		0			No	No	No	No	No	No	Cephalosporins	Penicillin combinations	0				Yes	CEFTRI INJ CEFOTAX INJ AMOXICLAV SIROP	No	No	No	Yes	No	No	No		No	No	No	No	No	No	No	No	No	No				2	0
1NEO56	1		moyenne prematurite	0			2	Décédé		0			No	No	No	No	No	No	Cephalosporins	Penicillins	0				Yes	CEFOTAXIME INJ AMOXICILLINE SIROP	No	No	No	Yes	No	No	No		No	No	No	No	No	No	No	No	No	No				2	0
1NEO75	1		moyenne prematurite	0			2	Gueri		0			No	No	No	No	No	No	Cephalosporins	0	0				Yes	CEFTRI INJ	No	No	No	Yes	No	No	No		No	No	No	No	No	No	No	No	No	No				1	1
1NEO82	1		moyenne prematurite	0			2	Gueri	2	1		infectNNe	No	No	No	No	No	No	Cephalosporins	Aminoglycosides	Penicillin combinations				Yes	GENTA INJ CEFOTAX INJ AMOXICLAV SIROP	No	No	No	Yes	No	No	No		No	No	No	No	No	No	No	No	No	No				3	0
1NEO85	1		moyenne prematurite	0			2	Gueri	4	1		infectNNe	No	No	No	No	No	No	Cephalosporins	Penicillin combinations	Aminoglycosides				Yes	CEFTRI INJ CEFOTAX INJ GENTA INJ AMOXICLAV SIROP	No	No	No	Yes	No	No	No		No	No	No	No	No	No	No	No	No	No				3	0
1NEO92	1		moyenne prematurite	0			2	Gueri		0			No	No	No	No	No	No	Cephalosporins	Aminoglycosides	0				Yes	CEFOTAX INJ GENTAMYCINE INJ	No	No	No	Yes	No	No	No		No	No	No	No	No	No	No	No	No	No				2	0
1NEO97	1		moyenne prematurite	0			2	Gueri		0			No	No	No	No	No	No	Cephalosporins	0	0				No	CEFOTAX INJ	No	No	No	Yes	No	No	No		No	No	No	No	No	No	No	No	No	No				1	1
1REA43	1		plaie penetrante du thorax	1			2	Gueri		0			No	No	Yes	No	No	Yes	Cephalosporins	Penicillin combinations	0				Missing		Yes	No	No	No	No	No	No	90	No	No	No	No	No	No	No	Missing	Missing	Missing				2	0
1REA18	1		Resection de kyste temporomaxillaire	1			2	Gueri		0			No	No	Yes	Yes	No	No	Cephalosporins	imidazoles	0				Missing		Yes	Yes	No	No	No	No	Yes		No	No	No	No	No	No	No	Missing	Missing	Missing				2	0
1NEO214	1		syndrome polymaformatif	0			2	Décédé	3	1		infectNNe	No	No	No	No	No	No	Cephalosporins	Aminoglycosides	0	ENTEROCOCCUS sp		Sang	Yes	genta inj ceftri inj cefotax inj	No	No	No	Yes	No	No	No		No	No	No	No	No	No	No	No	No	No				2	0
1NEO219	1		syndrome polymaformatif	0			2	Décédé	2	1		infectNNe	No	No	No	No	No	No	Cephalosporins	Aminoglycosides	0	ENTEROCOCCUS sp		Sang	Yes	genta inj ceftri inj cefotax inj	No	No	No	Yes	No	No	No		No	No	No	No	No	No	No	No	No	No				2	0
1NEO84	1		syndrome polymaformatif	0			3	Décédé		0			No	No	No	No	No	No	Cephalosporins	0	0				Yes	CEFOTAX INJ CEFTRI INJ	No	No	No	Yes	No	No	No		No	No	No	No	No	No	No	No	No	No				1	1
1NEO99	1		syndrome polymaformatif	0			2	Décédé		0			No	No	No	No	No	No	Cephalosporins	Sulfonamide-trimethoprim	Antifungals				Yes	CEFOTAX INJ CEFTRI INJ COTRIMOXAZOLE SIROP NYSTATINE SIROP	No	No	No	Yes	No	No	No		No	No	No	No	No	No	No	No	No	No				3	0
1REA2	1		TCE	0			3	Gueri		0			No	No	Yes	Yes	Yes	No	0	0	0				Missing		Yes	No	No	No	No	No	No		No	No	No	No	No	No	No	Missing	Missing	Missing
1REA26	1		TCE	0			2	Décédé	2	1		Urinaire	No	No	Yes	Yes	No	No	Penicillins			Neant		Urines	Missing		Yes	No	No	No	No	No	Yes		No	No	No	No	No	No	No	Missing	Missing	Missing				3	0
1REA67	1		TCE	1			2	Gueri		0			No	No	Yes	Yes	No	No	0	0	0				Missing		Yes	Yes	No	No	No	No	Yes		No	No	No	No	No	No	No	Missing	Missing	Missing
1REA16	1		Traumatisme cranio facial	1			2	Gueri	2	1		Sepsisbact	No	No	Yes	Yes	No	No	imidazoles	0	0	Neant		Sang	Missing		Yes	Yes	No	No	No	No	Yes		No	No	No	No	No	No	No	Missing	Missing	Missing				1	1
1REA36	1		tumefaction faciale et cervicale	0			3	Décédé	5	1		Sepsisbact	No	No	Yes	Yes	No	No	Cephalosporins	Aminoglycosides	Carbapenems	Neant		Sang/pus	Yes	ANTIBIOTHERAPIE NICOPENENE	Yes	No	No	No	No	No	Yes		No	No	No	No	No	No	No	Missing	Missing	Yes				3	0
2PO1	1		UC	1	CESARIENNE		2	Gueri		0	26		No	No	No	No	No	No	0	0	0						No	No	No	No	No	No	No	45	No	No	No	No	No	No	No	Missing	Missing	Missing	0	ceftriaxone	0
1GYN116	1		OLIGOAMNIOS	1	CESARIENNE		3	Gueri		0	17		No	No	No	Yes	Yes	No	0	0	0						Yes	No	No	No	No	No	No	45	No	No	No	No	No	No	No	Missing	Missing	Missing	1	ceftriaxone	0
1NEO182	1		cardiopathie congenitale	0			2	Décédé	2	1		infectNNe	No	No	No	No	No	No	Cephalosporins	Aminoglycosides	imidazoles				Yes	cefotaxim inj ceftri inj genta inj metro inj	No	No	No	Yes	No	No	No		No	No	No	No	No	No	No	No	No	No				3	0
1REA35	1		cesarienne	1			2	Gueri		0			No	No	Yes	Yes	No	No	0	0	0				Missing		Yes	Yes	No	No	No	No	No	33	No	No	No	No	No	No	No	Missing	Missing	Missing
1GYN199	1		DFP	1	CESARIENNE	OXYTOCINE	2	Gueri		0	17		No	No	Yes	Yes	No	No	0	0	0						Yes	Yes	No	No	No	No	No	45	No	No	No	No	No	No	No	Missing	Missing	Missing	0	ceftriaxone	0
1GYN215	1		DFP	1	CESARIENNE		3	Gueri		0	18		No	No	Yes	Yes	No	No	0	0	0						No	Yes	No	No	No	No	No	44	No	No	No	No	No	No	No	Missing	Missing	Missing	0	ceftriaxone	0
1GYN88	1		EC	1	CESARIENNE		2	Gueri	8	1	26	ISO	No	No	No	No	No	No	Penicillins	0	0	Escherichia coli		Pus	AMPICILLINE INJ AMOXICILLINE GELLULE		No	No	No	No	No	No	No	55	No	No	No	No	No	No	No	Missing	Missing	Missing	0	ceftriaxone	0	1	1
1GYN164	1		EC	1	CESARIENNE		3	Gueri		0	23		No	Yes	Yes	Yes	Yes	No	0	0	0						Yes	No	No	No	No	No	No	57	No	No	No	No	No	No	No	Missing	Missing	Missing	1	ceftriaxone	0
1GYN242	1		EC	1	CESARIENNE	AMOXICLAV CEFTRIAXONE	3	Gueri	9	1	20	ISO	No	Yes	Yes	Yes	No	No	Cephalosporins	0	0				Cetriaxone		Yes	Yes	No	No	No	No	No	60	No	No	No	No	No	No	No	Missing	Missing	Missing	0	ceftriaxone	0	1	1
1REA63	1		etat de mal eclamptique post partum	0			2	Gueri	4	1		Sepsisbact	No	No	Yes	Yes	No	No	Cephalosporins	Aminoglycosides	imidazoles	Neant		sang/urines	Missing		No	No	No	No	No	No	No		No	No	No	No	No	No	No	Missing	Missing	Missing				3	0
1NEO129	1		grande prematurite	0			3	Gueri		0			No	No	No	No	No	No	Cephalosporins	0	0				Yes	CEFTRI INJ CEFOTAX INJ	No	No	No	Yes	No	No	No		No	No	No	No	No	No	No	No	No	No				1	1
1REA23	1		Laparo pour perforation intestinal	1			2	Gueri	2	1		ISO	No	No	Yes	Yes	No	Yes	Cephalosporins	Aminoglycosides	imidazoles	Escherichia coli	1	Pus	Yes	AMIKACINE	Yes	Yes	No	No	No	No	Yes	120	No	No	yes	No	No	No	No	Missing	Missing	Missing				3	0
1REA45	1		laparo pour peritonite	1			2	Gueri		0			No	No	Yes	Yes	No	No	0	0	0				Missing		Yes	Yes	No	No	No	No	Yes	155	No	No	No	No	No	No	No	Missing	Missing	Missing
1GYN4	1		MACROSOMIE	1	CESARIENNE		2	Gueri		0	21		Yes	No	Yes	Yes	No	No	0	0	0						No	Yes	No	No	No	No	No	48	No	No	No	No	No	No	No	Missing	Missing	Missing	0	ceftriaxone	0
1REA5	1		omphalocel	1			2	Gueri		0			No	No	Yes	Yes	No	No	Cephalosporins		0				Missing		Yes	Yes	No	No	No	No	Yes		No	No	No	No	No	No	No	Missing	Missing	Missing				2	0
1REA62	1		polytraumatisme	0			3	Gueri	7	1		Urinaire	No	No	Yes	Yes	Yes	No	Cephalosporins	Penicillin combinations	0	Neant		Urines	Missing		Yes	No	No	No	No	No	No		No	No	No	No	No	No	No	Missing	Missing	Missing				2	0
1GYN94	1		SP	1	CESARIENNE		3	Gueri		0	16		No	No	Yes	No	No	No	0	0	0						Yes	Yes	No	No	No	No	No	45	No	No	No	No	No	No	No	Missing	Missing	Missing	0	ceftriaxone	0
1REA51	1		retention doeuf mort	0			2	Décédé	4	1		Sepsisbact	No	No	Yes	Yes	Yes	No	Cephalosporins	Aminoglycosides	imidazoles	Acinetobacter baumannii	0	urines/sang	Yes	LAPIPERA	Yes	No	No	No	No	No	No		No	No	No	No	No	No	No	No	No	No				3	0
1GYN173	1		SFA	1	CESARIENNE		3	Gueri		0	19		No	No	No	No	No	No	0	0	0						No	Yes	No	No	No	No	No	44	No	No	No	No	No	No	No	Missing	Missing	Missing	0	ceftriaxone	0
1GYN46	1		SFA	1	CESARIENNE		2	Gueri		0	18		No	No	No	No	No	No	0	0	0						No	Yes	No	No	No	No	No	45	No	No	No	No	No	No	No	Missing	Missing	Missing	0	ceftriaxone	0
1GYN83	1		SFA	1	CESARIENNE		2	Gueri		0	21		No	No	No	No	No	No	0	0	0						No	No	No	No	No	No	No	41	No	No	No	No	No	No	No	Missing	Missing	Missing	0	ceftriaxone	0
1GYN93	1		SFA	1	CESARIENNE	OXYTOCINE	3	Gueri		0	21		No	No	Yes	Yes	No	No	0	0	0						Yes	Yes	No	No	No	No	No	45	No	No	No	No	No	No	No	Missing	Missing	Missing	0	ceftriaxone	0
1REA47	1		TCE	1			2	Gueri		0			No	No	Yes	Yes	No	No	Cephalosporins	Penicillin combinations	0				Missing		No	Yes	No	No	No	No	No		No	No	No	No	No	No	No	Missing	Missing	Missing				2	0
1REA66	1		TCE	0			3	Gueri		0			No	No	Yes	Yes	No	No	0	0	0				Missing		Yes	No	No	No	No	No	Yes		No	No	No	No	No	No	No	Missing	Missing	Missing
1REA70	1		TCE	0			2	Gueri		0			No	No	No	Yes	No	No	0	0	0				Missing		No	No	No	No	No	No	Yes		No	No	No	No	No	No	No	Missing	Missing	Missing
1GYN41	1		UC	1	CESARIENNE		2	Gueri		0	20		No	No	Yes	Yes	No	No	0	0	0						No	Yes	No	No	No	No	No	46	No	No	No	No	No	No	No	Missing	Missing	Missing	0	ceftriaxone	0
1REA30	1		AVCI	1			2	Décédé	5	1		Urinaire	No	No	Yes	No	No	Yes	Cephalosporins	imidazoles	0	Neant		Urines	Missing		Yes	Yes	No	No	No	No	No	350	No	No	No	No	No	No	No	Missing	Missing	Missing				2	0
1REA65	1		laparo pour appendicite	1			2	Gueri		0			No	No	No	Yes	No	No	Cephalosporins	imidazoles					Missing		No	Yes	No	No	No	No	No		No	No	No	No	No	No	No	Missing	Missing	Missing				3	0
1REA29	1		laparo pour peritonite	1			2	Décédé	2	1		Urinaire	No	No	Yes	Yes	No	No	Cephalosporins	imidazoles	0	Neant		Urines	Missing		Yes	Yes	No	No	No	No	Yes		No	No	No	No	No	No	No	Missing	Missing	Missing				2	0
1REA57	1		PO spasme laryngé	1			2	Gueri	4	1		Urinaire	No	No	Yes	Yes	No	No	0	0	0	Neant		Urines	Missing		Yes	Yes	No	No	No	No	Yes		No	No	No	No	No	No	No	Missing	Missing	Missing
1REA37	1		TCE	1			2	Décédé	2	1		Urinaire	No	No	Yes	Yes	No	No	0	0	0	Neant		Urines	Missing		Yes	Yes	No	No	No	No	Yes		No	No	No	No	No	No	No	Missing	Missing	Missing
1REA9	1		TCE	0			2	Gueri		0			No	No	No	Yes	No	No	0	0	0				Missing		No	No	No	No	No	No	No		No	No	No	No	No	No	No	Missing	Missing	Missing
1REA54	1		TCF+ amputation de la jambe	1			3	PDV	9	1		ISO	No	No	Yes	Yes	No	No	Cephalosporins	0	0	Neant		Pus	Missing		No	Yes	No	No	No	No	Yes		No	No	No	No	No	No	No	Missing	Missing	Missing				1	1
1REA49	1		brulure superficielle	0			2	Décédé		0			No	No	No	Yes	No	No	0	0	0				Missing		No	No	No	No	No	No	No		No	No	No	No	No	No	No	Missing	Missing	Missing
1REA48	1		Laparo pour ileostomie	1			2	Gueri	2	1		ISO	No	No	Yes	Yes	No	No	0	0	0	Pantoae spp1		Pus	Missing		No	Yes	No	No	No	No	No	197	No	No	No	No	No	No	No	Missing	Missing	Missing
1REA31	1		Laparo pour peritonite	1			2	Décédé		0			No	No	Yes	Yes	No	No	Cephalosporins	imidazoles	0				Missing		Yes	Yes	No	No	No	No	Yes		No	No	No	No	No	No	No	Missing	Missing	Missing				2	0
1REA12	1		TCE avec fracture ouverte des jambes	0			3	Décédé	3	1		Sepsisbact	No	No	No	Yes	No	No	0	0	0	Neant		Sang/urines	No		Yes	No	No	No	No	Yes	Yes		No	No	No	No	No	No	No	Missing	Missing	Missing
1REA28	1	5	traumatisme balistique du thorax	1			2	Gueri		0			No	No	Yes	No	Yes	Yes	0	0	0				Missing		Yes	No	No	No	No	No	No		No	No	No	No	No	No	No	Missing	Missing	Missing
2PO9	1	5	DFP	1	CESARIENNE		2	Gueri		0	26		No	No	No	No	No	No	Penicillins	0	0				AMOXICILLINE		No	No	No	No	No	No	No	45	No	No	No	No	No	No	No	Missing	Missing	Missing	0	ceftriaxone	0	1	1
2PO11	1	5	UC	1	NODULECTOMIE SEIN		2	Gueri		0	26		No	No	No	No	No	No	Penicillins	0	0				AMOXICILLINE		No	No	No	No	No	No	No	35	No	No	No	No	No	No	No	Missing	Missing	Missing	0	ceftriaxone	0	1	1
1REA59	1	5	abces périanal	1			2	Gueri	4	1		ISO	No	No	Yes	Yes	No	Yes	Cephalosporins	imidazoles	Carbapenems	Escherichia coli	0	Pus	Yes	MEROPENEME	Yes	Yes	Yes	No	No	No	No	127	No	No	No	No	No	No	No	Yes	No	Yes				3	0
1REA73	1	5	brulure	0			2	Gueri		0			No	No	Yes	Yes	No	No	0	0	0				Missing		Yes	No	No	No	No	No	No		No	No	No	No	No	No	No	Missing	Missing	Missing
2PO45	1	5	CESARIENNE PROPHYLACTIQUE	1	CESARIENNE		2	Gueri		0	18		No	No	No	No	No	No	0	0	0						No	No	No	No	No	No	No	49	No	No	No	No	No	No	No	Missing	Missing	Missing	0	ceftriaxone	0
2PO39	1	5	DFD	1	CESARIENNE		2	Gueri		0	15		No	No	No	No	No	No	0	0	0						No	No	No	No	No	No	No	40	No	No	No	No	No	No	No	Missing	Missing	Missing	0	ceftriaxone	0
1GYN176	1	5	DD	1	CESARIENNE	OXYTOCINE	2	Gueri		0	18		No	No	Yes	Yes	No	No	0	0	0						No	Yes	No	No	No	No	No	43	No	No	No	No	No	No	No	Missing	Missing	Missing	0	ceftriaxone	0
1REA19	1	5	etat de mal eclamptique post partum	1			2	Gueri		0			No	No	Yes	Yes	No	No	0	0	0				Missing		Yes	No	No	No	Yes	No	No		No	No	No	No	No	No	No	Missing	Missing	Missing
1REA60	1	5	Laparo pour contusion splenique	1			2	Gueri	2	1		Urinaire	No	No	Yes	Yes	Yes	No	Cephalosporins	Sulfonamide-trimethoprim	0	CANDIDA ALBICANS	0	Urines	Missing		Yes	Yes	No	No	No	No	No	124	No	No	No	No	No	No	No	Missing	Missing	Missing				2	0
1REA8	1	5	laparo pour peritonite	1			3	SCAM	7	1		Sepsisbact	No	No	Yes	Yes	Yes	No	Cephalosporins	imidazoles	0	Neant		Sang	No		No	Yes	No	No	No	No	No		No	No	No	No	No	No	No	Missing	Missing	Missing				2	0
1GYN253	1	5	PTG	1	CESARIENNE		3	Gueri		0	15		No	No	Yes	Yes	No	No	0	0	0						Yes	Yes	No	No	No	No	No	44	No	No	No	No	No	No	No	Missing	Missing	Missing	0	ceftriaxone	0
1REA24	1	5	polytraumatisme	1			2	Gueri		0			No	No	Yes	Yes	No	Yes	Cephalosporins	imidazoles	0				Missing		Yes	Yes	No	No	No	No	No		No	No	No	No	No	No	No	Missing	Missing	Missing				2	0
1REA52	1	5	polytraumatisme	1			2	Gueri		0			No	No	Yes	Yes	No	Yes	Cephalosporins	imidazoles	0				Missing		Yes	Yes	No	No	No	No	Yes		No	No	No	No	No	No	No	Missing	Missing	Missing				2	0
1GYN24	1	5	SFA	1	CESARIENNE		2	Gueri		0			No	No	Yes	Yes	No	No	0	0	0						No	Yes	No	No	No	No	No	47	No	No	No	No	No	No	No	Missing	Missing	Missing	0	ceftriaxone	0
1GYN256	1	5	SFA	1	CESARIENNE		3	Gueri		0			No	No	Yes	Yes	No	No	0	0	0						No	Yes	No	No	No	No	No	45	No	No	No	No	No	No	No	Missing	Missing	Missing	0	ceftriaxone	0
1REA15	1	5	TCE	0			2	Décédé	3	1		Urinaire	No	No	Yes	No	No	No	0	0	0	Staphylococcus epidermidis		Urines	Missing		Yes	No	No	No	No	No	No		No	No	No	No	No	No	No	Missing	Missing	Missing
1REA55	1	5	TCE	0			2	Gueri	5	1		Urinaire	No	No	Yes	Yes	No	No	Penicillin combinations	Aminoglycosides	0	Neant		Urines	No		Yes	No	No	No	No	No	Yes		No	No	No	No	No	No	No	No	No	Yes				2	0
1REA7	1	5	TCE	0			3	Gueri		0			No	No	Yes	Yes	No	No	imidazoles	0	0				Missing		Yes	No	No	No	No	No	No		No	No	No	No	No	No	No	Missing	Missing	Missing				1	1
1REA13	1	5	TCE	0			2	Gueri	10	1		Sepsisbact	No	No	Yes	Yes	Yes	No	0	0	0	Staphylococcus epidermidis		Urines	Missing		Yes	No	No	No	No	Yes	Yes		No	No	No	No	No	No	No	No	Yes	Missing
2PO84	1	5	MYOME	1	MYOMECTOMIE		2	Gueri		0	18		No	No	No	No	No	No	Penicillins	0	0				AMOXICILLINE		No	No	No	No	No	No	No	90	No	No	No	No	No	No	No	Missing	Missing	Missing	0	ceftriaxone	0	1	1
1REA04	1	5	laparotmie pour occlusion intestinale	1			2	Gueri	3	1		Sepsisbact	No	No	Yes	Yes	No	No	Cephalosporins	Aminoglycosides	0	Escherichia coli	1	Sang	Missing		Yes	Yes	No	No	No	No	No	55	No	No	Yes	No	No	No	No	Missing	Missing	Missing				2	0
1REA3	1	6	TCE	0			3	Gueri		0			No	No	Yes	Yes	No	No	Cephalosporins		0				Missing		Yes	No	No	No	No	No	Yes		No	No	No	No	No	No	No	Missing	Missing	Missing				2	0
1REA11	1	6	fractures des cotes avec hemothorax	0			3	Gueri		0			No	No	No	Yes	No	Yes	0	0	0				Missing		No	No	No	No	No	No	No		No	No	No	No	No	No	No	Missing	Missing	Missing
1REA17	1	6	laparotomie pour occlusion	1			2	Décédé		0			No	No	Yes	Yes	Yes	No	0	0	0				Missing		Yes	Yes	No	No	No	No	No	120	No	No	No	No	No	No	No	Missing	Missing	Missing
1REA50	1	6	polytraumatisme	0			3	Gueri		0			No	No	Yes	Yes	Yes	No	Cephalosporins	imidazoles	0				Missing		Yes	No	No	No	No	No	No	120	No	No	No	No	No	No	No	Missing	Missing	Missing				2	0
1REA61	1	6	polytraumatisme	1			3	Gueri	4	1		ISO	No	No	Yes	Yes	No	No	Cephalosporins	imidazoles	0	Klebsiella pneumoniae	0	Pus	Missing		Yes	Yes	No	No	No	No	No		No	No	No	No	No	No	No	Missing	Missing	Missing				2	0
1REA10	1	6	TCE	0			2	Décédé	3	1		Sepsisbact	No	No	No	Yes	No	No	Cephalosporins		0	Neant		Sang	Missing		Yes	No	No	No	No	No	No		No	No	No	No	No	No	No	Missing	Missing	Missing				2	0
1REA14	1	6	TCE	0			2	Décédé		0			No	No	Yes	Yes	No	No	0	0	0				Missing		Yes	No	No	No	No	No	Yes		No	No	No	No	No	No	No	Missing	Missing	Missing
1REA44	1	6	traumatisme fermé du thorax	0			2	Gueri		0			No	No	No	Yes	No	Yes	0	0	0				Missing		No	No	No	No	No	No	No		No	No	No	No	No	No	No	Missing	Missing	Missing
3PO37	1	4	GEUR	1	GEU		2	Gueri		0	20		No	No	Yes	Yes	No	No	0	0	0						Yes	Yes	No	No	No	No	No	63	No	No	No	No	No	No	No	Missing	Missing	Missing	0	ceftriaxone	0
2PO13	1	4	S HRP	1	CESARIENNE		3	Gueri		0	27		No	No	No	No	No	No	Penicillins	0	0				AMOXICILLINE		No	No	No	No	No	No	No	43	No	No	No	No	No	No	No	Missing	Missing	Missing	1	ceftriaxone	0	1	1
3PO13	1	4	SFA	1	CESARIENNE		2	Gueri		0	18		No	No	Yes	Yes	No	No	Penicillins	0	0				AMPICILLINE INJ AMOXICILLINE GELLULE		No	Yes	No	No	No	No	No	48	No	No	No	No	No	No	No	Missing	Missing	Missing	0	ceftriaxone	0	1	1
2PO2	1	4	UC	1	CESARIENNE		2	Gueri		0	19		No	No	No	No	No	No	Penicillins	0	0				AMOXICILLINE		No	No	No	No	No	No	No	45	No	No	No	No	No	No	No	Missing	Missing	Missing	0	ceftriaxone	0	1	1
1GYN117	1	4	HEMATOME ENKYSTE PELVIEN	1	TUMORECTOMIE OVARIENNE		3	Gueri		0	14		No	No	No	Yes	No	No	0	0	0						Yes	Yes	No	No	No	No	No	60	No	No	No	No	No	No	No	Missing	Missing	Missing	0	ceftriaxone	0
1GYN208	1	4	HRP	1	CESARIENNE	OXYTOCINE	3	Gueri		0	17		No	No	Yes	Yes	No	No	0	0	0						Yes	Yes	No	No	No	No	No	45	No	No	No	No	No	No	No	Missing	Missing	Missing	0	ceftriaxone	0
2PO62	1	4	PHASE DE LATEURE	1	CESARIENNE		2	Gueri		0	15		No	No	No	No	No	No	0	0	0						No	No	No	No	No	No	No	45	No	No	No	No	No	No	No	Missing	Missing	Missing	0	ceftriaxone	0
1GYN26	1	4	PREECLAMPSIE	1	CESARIENNE		2	Gueri		0			No	Yes	Yes	Yes	No	No	0	0	0						No	Yes	No	No	No	No	No	42	No	No	No	No	No	No	No	Missing	Missing	Missing	0	ceftriaxone	0
2PO52	1	4	PSUC	1	CESARIENNE		2	Gueri		0	17		No	No	No	No	No	No	Penicillins	0	0				AMOXICILLINE		No	No	No	No	No	No	No	43	No	No	No	No	No	No	No	Missing	Missing	Missing	0	ceftriaxone	0	1	1
1GYN3	1	4	UC	1	CESARIENNE		2	Gueri		0			No	No	Yes	Yes	No	No	0	0	0						No	Yes	No	No	No	No	No	45	No	No	No	No	No	No	No	Missing	Missing	Missing	0	ceftriaxone	0
1REA21	1	4	polytraumatisme	1			2	Décédé	3	1		ISO	No	No	Yes	Yes	Yes	Yes	Aminoglycosides	Penicillin combinations	0	Escherichia coli	0	Pus	Missing		Yes	Yes	No	No	No	No	No	247	No	No	No	No	No	No	No	Missing	Missing	Missing				2	0
1GYN23	1	4	UC	1	CESARIENNE		2	PDV		0	15		No	No	Yes	Yes	No	No	0	0	0						No	Yes	No	No	No	No	No	48	No	No	No	No	No	No	No	Missing	Missing	Missing	0	ceftriaxone	0
1REA34	1	4	laparo pour perforation gastrique	1			3	Gueri		0			No	No	Yes	Yes	No	No	Cephalosporins	imidazoles	0				Missing		Yes	Yes	No	No	No	No	No	194	No	No	No	No	No	No	No	Missing	Missing	Missing				2	0
1GYN196	1	3	PREECLAMPSIE	1	CESARIENNE	OXYTOCINE	2	Gueri		0	18		No	Yes	Yes	Yes	No	No	0	0	0						Yes	Yes	No	No	No	No	No	45	No	No	No	No	No	No	No	Missing	Missing	Missing	0	ceftriaxone	0
3PO52	1	3	BGR	1	CESARIENNE		2	Gueri	10	1	30	ISO	No	No	Yes	Yes	No	No	Penicillins	0	0				AMPI INJ AMOXI GEL		No	Yes	No	No	No	No	No	45	No	No	No	No	No	No	No	Missing	Missing	Missing	0	ceftriaxone	0	1	1
3PO38	1	3	DD	1	CESARIENNE		2	Gueri		0	15		No	No	Yes	Yes	No	No	0	0	0						No	Yes	No	No	No	No	No	45	No	No	No	No	No	No	No	Missing	Missing	Missing	0	ceftriaxone	0
3PO40	1	3	DD	1	CESARIENNE		2	Gueri	11	1	34	ISO	No	No	Yes	Yes	No	No	Cephalosporins	0	0	Escherichia coli		Pus	Cetriaxone		No	Yes	No	No	No	No	No	40	No	No	No	No	No	No	No	Missing	Missing	Missing	0	ceftriaxone	1	1	1
3PO75	1	3	DD	1	CESARIENNE		2	Gueri		0	19		No	No	Yes	Yes	No	No	Penicillins	0	0				AMOXICILLINE INJ AMOXICILLINE GELLULE	AMOXI	No	Yes	No	No	No	No	No	45	No	No	No	No	No	No	No	No	No	No	0	ceftriaxone	0	1	1
3PO36	1	3	DFD	1	CESARIENNE		2	Gueri		0			No	No	Yes	Yes	No	No	0	0	0						No	Yes	No	No	No	No	No	45	No	No	No	No	No	No	No	Missing	Missing	Missing	0	ceftriaxone	0
3PO41	1	3	DFD	1	CESARIENNE		2	Gueri		0			No	No	Yes	Yes	No	No	0	0	0						No	Yes	No	No	No	No	No	42	No	No	No	No	No	No	No	Missing	Missing	Missing	0	ceftriaxone	0
3PO64	1	3	DFP	1	CESARIENNE		2	Gueri		0	18		No	No	Yes	Yes	No	No	Penicillins	0	0				AMPI INJ AMOXI GEL		No	Yes	No	No	No	No	No	60	No	No	No	No	No	No	No	Missing	Missing	Missing	0	ceftriaxone	0	1	1
3PO65	1	3	DFP	1	CESARIENNE		2	Gueri		0	22		No	No	Yes	Yes	No	No	Penicillins	0	0				AMPI INJ AMOXI GEL		No	Yes	No	No	No	No	No	45	No	No	No	No	No	No	No	Missing	Missing	Missing	0	ceftriaxone	0	1	1
2PO8	1	3	MYOME	1	MYOMECTOMIE		2	Gueri		0	32		No	No	No	No	No	No	Penicillins	0	0				AMOXICILLINE		No	No	No	No	No	No	No	100	No	No	No	No	No	No	No	Missing	Missing	Missing	0	ceftriaxone	0	1	1
2PO99	1	3	MYOME	1	HYSTERECTOMIE		2	Gueri		0	16		No	No	No	No	No	No	Penicillins	0	0				AMOXICILLINE		No	No	No	No	No	No	No	90	No	No	No	No	No	No	No	Missing	Missing	Missing	0	ceftriaxone	0	1	1
3PO46	1	3	OLIGOAMNIOS	1	CESARIENNE		3	PDV		0	16		No	No	Yes	Yes	No	No	0	0	0						No	Yes	No	No	No	No	No	55	No	No	No	No	No	No	No	Missing	Missing	Missing	1	ceftriaxone	0
3PO60	1	3	OLIGOAMNIOS	1	CESARIENNE		2	Gueri		0	14		No	No	Yes	Yes	No	No	Penicillins	0	0				AMPI INJ AMOXI GEL		No	Yes	No	No	No	No	No	43	No	No	No	No	No	No	No	Missing	Missing	Missing	1	ceftriaxone	0	1	1
3PO54	1	3	PP	1	CESARIENNE		2	Gueri		0	17		No	No	Yes	Yes	No	No	Penicillins	0	0				AMPI INJ AMOXI GEL		No	Yes	No	No	No	No	No	40	No	No	No	No	No	No	No	Missing	Missing	Missing	0	ceftriaxone	0	1	1
2PO105	1	3	RPM	0	GEU			PDV		0	23		No	No	No	No	No	No	Penicillins	0	0				AMOXICILLINE		No	No	No	No	No	No	No	36	No	No	No	No	No	No	No	Missing	Missing	Missing	0	ceftriaxone	0	1	1
2PO92	1	3	RPM	1	CESARIENNE		2	PDV		0			No	No	No	No	No	No	Penicillins	0	0				AMOXICILLINE		No	No	No	No	No	No	No	44	No	No	No	No	No	No	No	Missing	Missing	Missing	0	ceftriaxone	0	1	1
3PO26	1	3	SFA	1	CESARIENNE		2	Gueri		0	16		No	No	Yes	Yes	No	No	Penicillins	0	0				AMOXI GEL AMPI INJ		No	Yes	No	No	No	No	No	45	No	No	No	No	No	No	No	Missing	Missing	Missing	0	ceftriaxone	0	1	1
3PO4	1	3	SFA	1	CESARIENNE		2	Gueri		0	15		No	No	Yes	Yes	No	No	Penicillins	0	0				AMPICILLINE INJ AMOXICILLINE GELLULE		No	Yes	No	No	No	No	No	47	No	No	No	No	No	No	No	Missing	Missing	Missing	0	ceftriaxone	0	1	1
3PO57	1	3	SP	1	CESARIENNE		2	Gueri		0	16		No	No	Yes	Yes	No	No	Penicillins	0	0				AMPI INJ AMOXI GEL		No	Yes	No	No	No	No	No	45	No	No	No	No	No	No	No	Missing	Missing	Missing	0	ceftriaxone	0	1	1
2PO29	1	3	UC	1	CESARIENNE		2	Gueri		0	25		No	No	No	No	No	No	Penicillins	0	0				AMOXICILLINE		No	No	No	No	No	No	No	44	No	No	No	No	No	No	No	Missing	Missing	Missing	0	ceftriaxone	0	1	1
1GYN225	1	3	DFP	1	CESARIENNE		2	Gueri		0	17		No	No	Yes	Yes	No	No	0	0	0						No	Yes	No	No	No	No	No	45	No	No	No	No	No	No	No	Missing	Missing	Missing	0	ceftriaxone	0
1GYN227	1	3	DFP	1	CESARIENNE	OXYTOCINE	2	Gueri		0	18		No	No	Yes	Yes	No	No	0	0	0						No	Yes	No	No	No	No	No	39	No	No	No	No	No	No	No	Missing	Missing	Missing	0	ceftriaxone	0
2PO34	1	3	DD	1	CESARIENNE		2	Gueri		0	18		No	No	No	No	No	No	0	0	0						No	No	No	No	No	No	No	47	No	No	No	No	No	No	No	Missing	Missing	Missing	0	ceftriaxone	0
1GYN212	1	3	DD	1	CESARIENNE	CEFTRIAXONE AMOXICLAV	3	Gueri	7	1	32	ISO	No	No	Yes	Yes	No	No	Penicillins	0	0	Escherichia coli		Pus	AMOXICILLINE	AMOXI ACIDECLAU	No	Yes	No	No	No	No	No	45	No	No	No	No	No	No	No	Missing	Missing	Missing	0	ceftriaxone	0	1	1
1GYN238	1	3	DYSTOCIE DYNAMIQUE	1	CESARIENNE	CEFTRIAXONE AMOXICLAV	2	Gueri	7	1	32	ISO	No	No	Yes	Yes	No	No	Cephalosporins	0	0	Escherichia coli		Pus	Cetriaxone		Yes	Yes	No	No	No	No	No	62	No	No	No	No	No	No	No	Missing	Missing	Missing	0	ceftriaxone	0	1	1
1GYN128	1	3	GEUR	1	GEU		3	Gueri		0	19		No	No	Yes	Yes	No	No	0	0	0						Yes	Yes	No	No	No	No	No	54	No	No	No	No	No	No	No	Missing	Missing	Missing	0	ceftriaxone	0
1GYN63	1	3	HRP	1	CESARIENNE		2	Gueri		0			No	No	No	No	No	No	0	0	0						No	No	No	No	No	No	No	45	No	No	No	No	No	No	No	Missing	Missing	Missing	0	ceftriaxone	0
1GYN210	1	3	NODULE DU SEIN	1	NODULECTOMIE SEIN		2	Gueri		0	15		No	No	Yes	Yes	No	No	0	0	0						No	Yes	No	No	No	No	No	40	No	No	No	No	No	No	No	Missing	Missing	Missing	0	ceftriaxone	0
1GYN259	1	3	PSP	1	CESARIENNE		3	Gueri		0	15		No	No	Yes	Yes	No	No	0	0	0						No	Yes	No	No	No	No	No	45	No	No	No	No	No	No	No	Missing	Missing	Missing	0	ceftriaxone	0
2PO23	1	3	UC	1	CESARIENNE		2	Gueri		0	17		No	No	No	No	No	No	Penicillins	0	0				AMOXICILLINE		No	No	No	No	No	No	No	47	No	No	No	No	No	No	No	Missing	Missing	Missing	0	ceftriaxone	0	1	1
2PO32	1	3	PLAM	1	CESARIENNE		2	Gueri	11	1	28	ISO	No	No	No	No	No	No	Penicillin combinations	0	0				AMOXICILLINE ACIDE CLAV		No	No	No	No	No	No	No	39	No	No	No	No	No	No	No	Missing	Missing	Missing	0	ceftriaxone	0	1	1
2PO43	1	3	UC	1	CESARIENNE		2	Gueri		0	22		No	No	No	No	No	No	0	0	0						No	No	No	No	No	No	No	48	No	No	No	No	No	No	No	Missing	Missing	Missing	0	ceftriaxone	0
1GYN49	1	3	SMPH	1	CESARIENNE		2	Gueri		0			No	No	Yes	Yes	Yes	No	0	0	0						No	Yes	No	No	No	No	No	45	No	No	No	No	No	No	No	Missing	Missing	Missing	1	ceftriaxone	0
2PO41	1	3	RPM	1	CESARIENNE		2	Gueri		0	19		No	No	No	No	No	No	Penicillins	0	0				AMOXICILLINE		No	No	No	No	No	No	No	46	No	No	No	No	No	No	No	Missing	Missing	Missing	0	ceftriaxone	0	1	1
1GYN209	1	3	SFA	1	CESARIENNE	OXYTOCINE, METRO, GENTA	2	Gueri		0	23		No	No	Yes	Yes	No	No	0	0	0						No	Yes	No	No	No	No	No	44	No	No	No	No	No	No	No	Missing	Missing	Missing	0	ceftriaxone	0
1GYN174	1	3	SFC	1	CESARIENNE	CEFTRIAXONNE,AMOXICLAVA,	2	Gueri	5	1	27	ISO	No	No	Yes	Yes	No	No	Cephalosporins	Aminoglycosides	Penicillin combinations	Escherichia coli		Pus	METRONIDAZOLE CEFTRIAXONE GENTAMI		Yes	Yes	No	No	No	No	No	58	No	No	No	No	No	No	No	Missing	Missing	Missing	0	ceftriaxone	0	3	0
1GYN99	1	3	UC	1	CESARIENNE		3	Gueri		0	13		No	No	Yes	Yes	No	No	0	0	0						Yes	Yes	No	No	No	No	No	41	No	No	No	No	No	No	No	Missing	Missing	Missing	0	ceftriaxone	0
1GYN260	1	3	UC	1	CESARIENNE		3	Gueri		0	18		No	No	Yes	Yes	No	No	Penicillins	0	0				AMOXICILLINE		No	Yes	No	No	No	No	No	44	No	No	No	No	No	No	No	Missing	Missing	Missing	0	ceftriaxone	0	1	1
2PO42	1	3	P FRONT	1	CESARIENNE		2	Gueri		0	14		No	No	No	No	No	No	Penicillins	0	0				AMOXICILLINE		No	No	No	No	No	No	No	44	No	No	No	No	No	No	No	Missing	Missing	Missing	0	ceftriaxone	0	1	1
3PO58	1	2	UC	1	CESARIENNE		2	Gueri		0	22		No	No	Yes	Yes	No	No	Penicillins	0	0				AMPI INJ AMOXI GEL		No	Yes	No	No	No	No	No	48	No	No	No	No	No	No	No	Missing	Missing	Missing	0	ceftriaxone	0	1	1
2PO28	1	2	BGR	1	CESARIENNE		2	Gueri		0	25		No	No	No	No	No	No	Penicillins	0	0				AMOXICILLINE		No	No	No	No	No	No	No	48	No	No	No	No	No	No	No	Missing	Missing	Missing	0	ceftriaxone	0	1	1
3PO30	1	2	BL	1	CESARIENNE		2	Gueri	10	1	28	ISO	No	No	Yes	Yes	No	No	Penicillin combinations	0	0				AMOXICILLINE ACIDE CLANCLANIQUE		No	Yes	No	No	No	No	No	63	No	No	No	No	No	No	No	Missing	Missing	Missing	1	ceftriaxone	0	1	1
3PO87	1	2	BL	1	CESARIENNE		2	Gueri		0	24		No	No	Yes	Yes	No	No	0	0	0						No	Yes	No	No	No	No	No	45	No	No	No	No	No	No	No	Missing	Missing	Missing	0	ceftriaxone	0
1GYN111	1	2	CC	1	CESARIENNE		3	Gueri		0	21		No	No	Yes	Yes	No	No	0	0	0						Yes	No	No	No	No	No	No	45	No	No	No	No	No	No	No	Missing	Missing	Missing	0	ceftriaxone	0
3PO33	1	2	CC	1	CESARIENNE		2	Gueri		0	25		No	No	Yes	Yes	No	No	Penicillins	0	0				AMPI INJ AMOXI GEL		No	Yes	No	No	No	No	No	61	No	No	No	No	No	No	No	Missing	Missing	Missing	0	ceftriaxone	0	1	1
3PO56	1	2	CESARIENNE PROPHYLACTIQUE	1	CESARIENNE		2	Gueri		0	19		No	No	Yes	Yes	No	No	Penicillins	0	0				AMPI INJ AMOXI GEL		No	Yes	No	No	No	No	No	38	No	No	No	No	No	No	No	Missing	Missing	Missing	0	ceftriaxone	0	1	1
3PO24	1	2	DD	1	CESARIENNE		2	Gueri		0	17		No	No	Yes	Yes	No	No	Penicillins	0	0				AMOXI GEL AMPI INJ		No	Yes	No	No	No	No	No	40	No	No	No	No	No	No	No	Missing	Missing	Missing	0	ceftriaxone	0	1	1
3PO39	1	2	DD	1	CESARIENNE		2	Gueri		0	20		No	No	Yes	Yes	No	No	0	0	0						No	Yes	No	No	No	No	No	62	No	No	No	No	No	No	No	Missing	Missing	Missing	0	ceftriaxone	0
3PO47	1	2	DD	1	CESARIENNE		2	Gueri		0	22		No	No	Yes	Yes	No	No	Penicillins	0	0				AMPI INJ AMOXI GEL		No	Yes	No	No	No	No	No	42	No	No	No	No	No	No	No	Missing	Missing	Missing	0	ceftriaxone	0	1	1
3PO51	1	2	DD	1	CESARIENNE		2	Gueri	10	1	33	ISO	No	No	Yes	Yes	No	No	Penicillins	0	0				AMPI INJ AMOXI GEL		No	Yes	No	No	No	No	No	47	No	No	No	No	No	No	No	Missing	Missing	Missing	0	ceftriaxone	0	1	1
3PO53	1	2	DD	1	CESARIENNE		2	Gueri	11	1	29	ISO	No	No	No	Yes	No	No	Penicillins	0	0				AMPI INJ AMOXI GEL		No	Yes	No	No	No	No	No	61	No	No	No	No	No	No	No	Missing	Missing	Missing	0	ceftriaxone	0	1	1
3PO70	1	2	DD	1	CESARIENNE		2	PDV	13	1	27	ISO	No	No	Yes	Yes	No	No	Penicillin combinations	0	0	Neant		Pus	AMOXICILLINE ACIDE CLAN		No	Yes	No	No	No	No	No	45	No	No	No	No	No	No	No	Yes	No	No	0	ceftriaxone	0	1	1
3PO82	1	2	DD	1	CESARIENNE		2	Gueri		0	16		No	No	Yes	Yes	No	No	0	0	0					AMOXICILLINE	No	Yes	No	No	No	No	No	43	No	No	No	No	No	No	No	Missing	Missing	Missing	0	ceftriaxone	0
3PO9	1	2	DD	1	CESARIENNE		2	Gueri		0	14		No	No	Yes	Yes	No	No	Penicillins	0	0				AMPICILLINE INJ AMOXICILLINE GELLULE		No	Yes	No	No	No	No	No	49	No	No	No	No	No	No	No	Missing	Missing	Missing	0	ceftriaxone	0	1	1
3PO62	1	2	DE	1	CESARIENNE		2	Gueri		0	17		No	No	Yes	Yes	No	No	Penicillins	0	0				AMPI INJ AMOXI GEL		No	Yes	No	No	No	No	No	49	No	No	No	No	No	No	No	Missing	Missing	Missing	0	ceftriaxone	0	1	1
3PO67	1	2	DE	1	CESARIENNE		2	Gueri		0	18		No	No	Yes	Yes	No	No	Penicillins	0	0				AMPI INJ AMOXI GEL		No	Yes	No	No	No	No	No	45	No	No	No	No	No	No	No	Missing	Missing	Missing	0	ceftriaxone	0	1	1
3PO72	1	2	DE	1	CESARIENNE		2	Gueri		0	23		No	No	Yes	Yes	No	No	Penicillins	0	0				AMPI INJ AMOXI GEL		No	Yes	No	No	No	No	No	45	No	No	No	No	No	No	No	Missing	Missing	Missing	0	ceftriaxone	0	1	1
3PO29	1	2	DECHIRUE CERVICALE	1	CESARIENNE		2	Gueri	11	1	27	ISO	No	No	Yes	Yes	No	No	Penicillins	0	0				AMPICILLINE INJ AMOXICILLINE GELLULE		No	Yes	No	No	No	No	No	48	No	No	No	No	No	No	No	Missing	Missing	Missing	0	ceftriaxone	0	1	1
3PO6	1	2	DECHIRUE CERVICALE	1	CESARIENNE		2	Gueri	9	1	21	ISO	No	No	Yes	Yes	No	No	Penicillins	0	0				AMPICILLINE INJ AMOXICILLINE GELLULE		No	Yes	No	No	No	No	No	45	No	No	No	No	No	No	No	Missing	Missing	Missing	0	ceftriaxone	0	1	1
3PO69	1	2	DECHIRUE CERVICALE	1	CESARIENNE		2	Gueri		0	21		No	No	Yes	Yes	No	No	Penicillins	0	0				AMPI INJ AMOXI GEL		No	No	No	No	No	No	No	49	No	No	No	No	No	No	No	Missing	Missing	Missing	0	ceftriaxone	0	1	1
2PO38	1	2	DFD	1	CESARIENNE		2	Gueri		0	19		No	No	No	No	No	No	Penicillins	0	0				AMOXICILLINE		No	No	No	No	No	No	No	41	No	No	No	No	No	No	No	Missing	Missing	Missing	0	ceftriaxone	0	1	1
1GYN101	1	2	DFP	1	CESARIENNE		3	Gueri		0	32		No	No	Yes	Yes	No	No	0	0	0						Yes	Yes	No	No	No	No	No	50	No	No	No	No	No	No	No	Missing	Missing	Missing	0	ceftriaxone	0
1GYN112	1	2	DFP	1	CESARIENNE		3	Gueri		0	14		No	No	Yes	Yes	Yes	No	0	0	0						Yes	Yes	No	No	No	No	No	47	No	No	No	No	No	No	No	Missing	Missing	Missing	1	ceftriaxone	0
2PO16	1	2	DFP	1	CESARIENNE		2	Gueri		0	23		No	No	No	No	No	No	Penicillins	0	0				AMOXICILLINE		No	No	No	No	No	No	No	45	No	No	No	No	No	No	No	Missing	Missing	Missing	0	ceftriaxone	0	1	1
2PO7	1	2	DFP	1	CESARIENNE		2	Gueri		0	17		No	No	No	No	No	No	Penicillins	0	0				AMOXICILLINE		No	No	No	No	No	No	No	44	No	No	No	No	No	No	No	Missing	Missing	Missing	0	ceftriaxone	0	1	1
2PO93	1	2	DFP	1	CESARIENNE		2	PDV		0			No	No	No	No	No	No	Penicillins	0	0				AMOXICILLINE		No	No	No	No	No	No	No	45	No	No	No	No	No	No	No	Missing	Missing	Missing	0	ceftriaxone	0	1	1
2PO94	1	2	DFP	1	HYSTERECTOMIE		2	PDV		0	21		No	No	No	No	No	No	Penicillins	0	0				AMOXICILLINE		No	No	No	No	No	No	No	90	No	No	No	No	No	No	No	Missing	Missing	Missing	0	ceftriaxone	0	1	1
2PO98	1	2	DFP	1	CESARIENNE		2	Gueri		0	19		No	No	No	No	No	No	Penicillins	0	0				AMOXICILLINE		No	No	No	No	No	No	No	45	No	No	No	No	No	No	No	Missing	Missing	Missing	0	ceftriaxone	0	1	1
3PO23	1	2	DFP	1	CESARIENNE		2	Gueri		0	14		No	No	Yes	Yes	No	No	Penicillins	0	0				AMOXI GEL AMPI INJ		No	Yes	No	No	No	No	No	54	No	No	No	No	No	No	No	Missing	Missing	Missing	0	ceftriaxone	0	1	1
3PO28	1	2	DFP	1	CESARIENNE		2	Gueri		0	15		No	No	Yes	Yes	No	No	Penicillins	0	0				AMPI INJ AMOXI GEL		No	Yes	No	No	No	No	No	49	No	No	No	No	No	No	No	Missing	Missing	Missing	0	ceftriaxone	0	1	1
3PO76	1	2	DFP	1	CESARIENNE		2	Gueri		0	16		No	No	Yes	Yes	No	No	Penicillins	0	0				AMOX INJ AMOXI GELLULE		No	Yes	No	No	No	No	No	44	No	No	No	No	No	No	No	Missing	Missing	Missing	0	ceftriaxone	0	1	1
1GYN103	1	2	DYSTOCIE DYNAMIQUE	1	CESARIENNE		3	Gueri		0	18		No	No	Yes	Yes	Yes	No	0	0	0						Yes	Yes	No	No	No	No	No	41	No	No	No	No	No	No	No	Missing	Missing	Missing	1	ceftriaxone	0
1GYN10	1	2	EC	1	CESARIENNE		2	Gueri		0			No	Yes	Yes	Yes	Yes	No	0	0	0						No	Yes	No	No	Yes	No	No	56	No	No	No	No	No	No	No	Missing	Missing	Missing	1	ceftriaxone	0
2PO88	1	2	EC	1	CESARIENNE		2	Gueri		0	18		No	Yes	No	No	No	No	0	0	0						No	No	No	No	No	No	No	37	No	No	No	No	No	No	No	Missing	Missing	Missing	1	ceftriaxone	0
3PO59	1	2	EC	1	CESARIENNE		2	Gueri		0	18		No	No	Yes	Yes	No	No	Penicillins	0	0				AMPI INJ AMOXI GEL		No	Yes	No	No	No	No	No	44	No	No	No	No	No	No	No	Missing	Missing	Missing	0	ceftriaxone	0	1	1
3PO77	1	2	EC	1	CESARIENNE		2	Gueri		0	27		No	Yes	Yes	Yes	No	No	Penicillins	0	0				AMPICILLINE INJ AMOXI GELLULE	AMOXICILLINE	No	Yes	No	No	No	No	No	45	No	No	No	No	No	No	No	Missing	Missing	Missing	0	ceftriaxone	0	1	1
2PO103	1	2	EDTO	1	CESARIENNE		2	Gueri		0			No	No	No	No	No	No	Penicillins	0	0				AMOXICILLINE		No	No	No	No	No	No	No	63	No	No	No	No	No	No	No	Missing	Missing	Missing	0	ceftriaxone	0	1	1
1GYN104	1	2	EME	1	CESARIENNE		3	Gueri		0	20		No	Yes	Yes	Yes	No	No	0	0	0						Yes	Yes	No	No	No	No	No	47	No	No	No	No	No	No	No	Missing	Missing	Missing	0	ceftriaxone	0
3PO21	1	2	FAG	1	CESARIENNE		2	Gueri		0	15		No	No	Yes	Yes	No	No	Penicillins	0	0				AMOXICILLINE GELLULE AMPICILLINE INJ		No	Yes	No	No	No	No	No	47	No	No	No	No	No	No	No	Missing	Missing	Missing	0	ceftriaxone	0	1	1
1GYN11	1	2	GEUR	1	GEU		2	Gueri		0	15		No	No	Yes	Yes	No	No	0	0	0						No	Yes	No	No	No	No	No	42	No	No	No	No	No	No	No	Missing	Missing	Missing	0	ceftriaxone	0
2PO104	1	2	GEUR	1	GEU		2	PDV		0			No	No	No	No	No	No	Penicillins	0	0				AMOXICILLINE		No	No	No	No	No	No	No	35	No	No	No	No	No	No	No	Missing	Missing	Missing	0	ceftriaxone	0	1	1
3PO12	1	2	GEUR	1	CESARIENNE		2	Gueri		0	15		No	No	Yes	Yes	No	No	Penicillins	0	0				AMPICILLINE INJ AMOXICILLINE GELLULE		No	Yes	No	No	No	No	No	43	No	No	No	No	No	No	No	Missing	Missing	Missing	0	ceftriaxone	0	1	1
3PO68	1	2	GEUR	1	GEU		2	Gueri		0	13		No	No	Yes	Yes	No	No	Penicillins	0	0				AMPI INJ AMOXI GEL		No	Yes	No	No	No	No	No	36	No	No	No	No	No	No	No	Missing	Missing	Missing	0	ceftriaxone	0	1	1
3PO79	1	2	GEUR	1	GEU		2	Gueri		0			No	No	Yes	Yes	No	No	0	0	0					AMOXICILLINE	No	Yes	No	No	No	No	No	38	No	No	No	No	No	No	No	Missing	Missing	Missing	0	ceftriaxone	0
2PO89	1	2	GG+MF	1	CESARIENNE		2	Gueri		0			No	No	No	No	No	No	Penicillins	0	0				AMOXICILLINE		No	No	No	No	No	No	No	45	No	No	No	No	No	No	No	Missing	Missing	Missing	0	ceftriaxone	0	1	1
3PO10	1	2	HLB	1	CESARIENNE		2	Gueri		0	14		No	No	Yes	Yes	No	No	Penicillins	0	0				AMPICILLINE INJ AMOXICILLINE GELLULE		No	Yes	No	No	No	No	No	47	No	No	No	No	No	No	No	Missing	Missing	Missing	0	ceftriaxone	0	1	1
1GYN110	1	2	I RA	1	CESARIENNE		3	Gueri		0	18		No	No	Yes	Yes	No	No	0	0	0						Yes	Yes	No	No	No	No	No	44	No	No	No	No	No	No	No	Missing	Missing	Missing	0	ceftriaxone	0
1GYN105	1	2	MACROSOMIE	1	CESARIENNE		3	Gueri		0	18		No	No	Yes	Yes	No	No	0	0	0						Yes	Yes	No	No	No	No	No	44	No	No	No	No	No	No	No	Missing	Missing	Missing	0	ceftriaxone	0
3PO15	1	2	MACROSOMIE	1	CESARIENNE		2	Gueri		0	17		No	No	Yes	No	No	No	Penicillins	0	0				AMOXICILLINE GELLULE AMPICILLINE INJ		No	Yes	No	No	No	No	No	45	No	No	No	No	No	No	No	Missing	Missing	Missing	0	ceftriaxone	0	1	1
3PO73	1	2	MACROSOMIE	1	CESARIENNE		2	Gueri		0	24		No	No	Yes	Yes	No	No	Penicillins	0	0				AMPI INJ AMOXI GEL		No	Yes	No	No	No	No	No	40	No	No	No	No	No	No	No	Missing	Missing	Missing	0	ceftriaxone	0	1	1
3PO48	1	2	MYOME	1	MYOMECTOMIE		2	Gueri		0	18		No	No	Yes	Yes	No	No	Penicillins	0	0				AMPI INJ AMOXI GEL		No	Yes	No	No	No	No	No	100	No	No	No	No	No	No	No	Missing	Missing	Missing	0	ceftriaxone	0	1	1
2PO90	1	2	MYOME	1	MYOMECTOMIE		2	Gueri		0	18		No	No	No	No	No	No	0	0	0				AMOXICILLINE		No	No	No	No	No	No	No	90	No	No	No	No	No	No	No	Missing	Missing	Missing	0	ceftriaxone	0
1GYN100	1	2	OLIGOAMNIOS	1	CESARIENNE		3	Gueri		0	18		No	No	Yes	Yes	No	No	0	0	0						Yes	Yes	No	No	No	No	No	45	No	No	No	No	No	No	No	Missing	Missing	Missing	0	ceftriaxone	0
1GYN107	1	2	OLIGOAMNIOS	1	CESARIENNE		3	Gueri		0	15		No	No	Yes	Yes	No	No	0	0	0						Yes	Yes	No	No	No	No	No	39	No	No	No	No	No	No	No	Missing	Missing	Missing	0	ceftriaxone	0
3PO16	1	2	P EPAULE	1	CESARIENNE		2	Gueri		0	14		No	Yes	Yes	No	No	No	Penicillins	0	0				AMOXICILLINE GELLULE AMPICILLINE INJ		No	Yes	No	No	No	No	No	47	No	No	No	No	No	No	No	Missing	Missing	Missing	0	ceftriaxone	0	1	1
3PO19	1	2	P EPAULE	1	CESARIENNE		2	Gueri		0	15		No	Yes	Yes	No	No	No	Penicillins	0	0				AMOXICILLINE GELLULE AMPICILLINE INJ		No	Yes	No	No	No	No	No	49	No	No	No	No	No	No	No	Missing	Missing	Missing	0	ceftriaxone	0	1	1
2PO95	1	2	PAJT	1	CESARIENNE		2	Gueri		0			No	No	No	No	No	No	0	0	0						No	No	No	No	No	No	No	39	No	No	No	No	No	No	No	Missing	Missing	Missing	0	ceftriaxone	0
2PO86	1	2	PL+EO	1	CESARIENNE		2	Gueri		0			No	No	No	No	No	No	0	0	0						No	No	No	No	No	No	No	46	No	No	No	No	No	No	No	Missing	Missing	Missing	0	ceftriaxone	0
1GYN106	1	2	PP	1	CESARIENNE		3	Gueri		0	18		No	No	Yes	Yes	No	No	0	0	0						Yes	Yes	No	No	No	No	No	45	No	No	No	No	No	No	No	Missing	Missing	Missing	0	ceftriaxone	0
3PO83	1	2	PS	1	CESARIENNE		2	Gueri		0	21		No	No	Yes	Yes	No	No	0	0	0						No	Yes	No	No	No	No	No	45	No	No	No	No	No	No	No	Missing	Missing	Missing	0	ceftriaxone	0
2PO97	1	2	PS+H	0	CESARIENNE			PDV		0	17		No	No	No	No	No	No	Cephalosporins	0	0				AMOXICILLINE		No	No	No	No	No	No	No	60	No	No	No	No	No	No	No	Missing	Missing	Missing	0	ceftriaxone	0	1	1
2PO100	1	2	PSHME	1	CESARIENNE		2	Gueri		0	23		No	No	No	No	No	No	Penicillins	0	0				AMOXICILLINE		No	No	No	No	No	No	No	45	No	No	No	No	No	No	No	Missing	Missing	Missing	0	ceftriaxone	0	1	1
3PO63	1	2	PU	1	CESARIENNE		2	Gueri		0	16		No	No	Yes	No	No	No	Penicillins	0	0				AMPI INJ AMOXI GEL		No	No	No	No	No	No	No	45	No	No	No	No	No	No	No	Missing	Missing	Missing	0	ceftriaxone	0	1	1
3PO20	1	2	PUC	1	CESARIENNE		3	Gueri	13	1	41	ISO	No	No	Yes	Yes	No	No	Penicillins	0	0	Klebsiella pneumoniae		Pus	AMPI INJ AMOXI GEL	AMPICILLINE INJ	No	Yes	No	No	No	No	No	49	No	No	No	No	No	No	No	No	No	Missing	1	ceftriaxone	1	1	1
2PO26	1	2	RPM UC	1	MYOMECTOMIE		2	PDV	8	1	28	ISO	No	No	No	No	No	No	Cephalosporins	Penicillin combinations	imidazoles	Klebsiella pneumoniae		Pus	CEFTRI METRONIDAZOLE AMOXICILLINE ACIDE CLAN		No	No	No	No	No	No	No	132	No	No	No	No	No	No	No	Missing	Missing	Missing	0	ceftriaxone	0	3	0
2PO85	1	2	RPM/UC	1	CESARIENNE		2	Gueri		0	14		No	No	No	No	No	No	Penicillins	0	0				AMOXICILLINE		No	No	No	No	No	No	No	45	No	No	No	No	No	No	No	Missing	Missing	Missing	0	ceftriaxone	0	1	1
1GYN113	1	2	RU	1	HYSTERECTOMIE		3	Gueri		0	20		No	No	Yes	Yes	Yes	No	0	0	0						Yes	Yes	No	No	No	No	No	90	No	No	No	No	No	No	No	Missing	Missing	Missing	1	ceftriaxone	0
3PO74	1	2	RU	1	CESARIENNE		2	Gueri		0	24		No	No	Yes	Yes	No	No	Penicillins	0	0				AMPI INJ AMOXI GEL		No	Yes	No	No	No	No	No	43	No	No	No	No	No	No	No	Missing	Missing	Missing	0	ceftriaxone	0	1	1
1GYN102	1	2	SFA	1	CESARIENNE		3	Gueri		0	19		No	No	Yes	Yes	No	No	0	0	0						Yes	Yes	No	No	No	No	No	49	No	No	No	No	No	No	No	Missing	Missing	Missing	0	ceftriaxone	0
1GYN114	1	2	SFA	1	CESARIENNE		3	Gueri	7	1	32	ISO	No	No	Yes	Yes	Yes	No	Cephalosporins	0	0				Cetriaxone	CEFTRI METRO	Yes	Yes	No	No	No	No	No	45	No	No	No	No	No	No	No	No	No	No	1	ceftriaxone	0	1	1
2PO106	1	2	SFA	1	CESARIENNE		2	PDV		0	21		No	No	No	No	No	No	Penicillins	0	0				AMOXICILLINE		No	No	No	No	No	No	No	45	No	No	No	No	No	No	No	Missing	Missing	Missing	0	ceftriaxone	0	1	1
2PO15	1	2	SFA	1	GEU		2	Gueri	12	1	37	ISO	No	No	No	No	No	No	Penicillin combinations	0	0	Escherichia coli		Pus	AMOXICILLINE ACIDE CLAN		No	No	No	No	No	No	No	60	No	No	No	No	No	No	No	Missing	Missing	Missing	0	ceftriaxone	0	1	1
2PO18	1	2	SFA	1	CESARIENNE		2	Gueri		0	23		No	No	No	No	No	No	Penicillins	0	0				AMOXICILLINE		No	No	No	No	No	No	No	45	No	No	No	No	No	No	No	Missing	Missing	Missing	0	ceftriaxone	0	1	1
2PO19	1	2	SFA	1	CESARIENNE		3	Gueri		0	25		No	No	No	No	No	No	Penicillins	0	0				AMOXICILLINE		No	No	No	No	No	No	No	45	No	No	No	No	No	No	No	Missing	Missing	Missing	0	ceftriaxone	0	1	1
2PO20	1	2	SFA	1	NODULECTOMIE SEIN		2	Gueri		0	21		No	No	No	No	No	No	Penicillins	0	0				AMOXICILLINE		No	No	No	No	No	No	No	36	No	No	No	No	No	No	No	Missing	Missing	Missing	0	ceftriaxone	0	1	1
2PO47	1	2	SFA	0	CESARIENNE		2	Gueri	9	1	28	ISO	No	No	No	No	No	No	Penicillin combinations	0	0				AMOXICILLINE ACIDE CLANILEMIQUE		No	No	No	No	No	No	No	64	No	No	No	No	No	No	No	Missing	Missing	Missing	0	ceftriaxone	0	1	1
3PO17	1	2	SFA	1	CESARIENNE		2	Gueri		0	18		No	No	Yes	No	No	No	Penicillins	0	0				AMPICILLINE INJ AMOXICILLINE GELLULE		No	Yes	No	No	No	No	No	45	No	No	No	No	No	No	No	Missing	Missing	Missing	0	ceftriaxone	0	1	1
3PO18	1	2	SFA	1	CESARIENNE		2	Gueri		0	16		No	No	Yes	Yes	No	No	Penicillins	0	0				AMPICILLINE INJ AMOXICILLINE GELLULE		No	Yes	No	No	No	No	No	46	No	No	No	No	No	No	No	Missing	Missing	Missing	0	ceftriaxone	0	1	1
3PO2	1	2	SFA	1	CESARIENNE		2	Gueri		0	15		No	No	Yes	Yes	No	No	Penicillins	0	0				AMPICILLINE INJ AMOXICILLINE GELLULE		No	Yes	No	No	No	No	No	40	No	No	No	No	No	No	No	Missing	Missing	Missing	0	ceftriaxone	0	1	1
3PO27	1	2	SFA	1	CESARIENNE		2	Gueri		0	15		No	No	Yes	Yes	No	No	Penicillins	0	0				AMPI INJ AMOXI GEL		No	Yes	No	No	No	No	No	43	No	No	No	No	No	No	No	Missing	Missing	Missing	0	ceftriaxone	0	1	1
3PO50	1	2	SFA	1	GEU		2	Gueri		0	17		No	No	Yes	Yes	No	No	Penicillins	0	0				AMPI INJ AMOXI GEL		No	Yes	No	No	No	No	No	35	No	No	No	No	No	No	No	Missing	Missing	Missing	0	ceftriaxone	0	1	1
3PO7	1	2	SFA	1	CESARIENNE		2	Gueri	7	1	31	ISO	No	No	Yes	Yes	No	No	Penicillins	0	0				AMOXICILLINE GELLULE AMPICILLINE INJ		No	Yes	No	No	No	No	No	51	No	No	No	No	No	No	No	Missing	Missing	Missing	0	ceftriaxone	0	1	1
3PO71	1	2	SFA	1	CESARIENNE		2	Gueri	8	1	28	ISO	No	No	Yes	Yes	No	No	Penicillin combinations	0	0	Acinetobacter baumannii		Pus	AMOXICILLINE ACIDE CLANCLANIQUE	AMPI INJ	No	Yes	No	No	No	No	No	47	No	No	No	No	No	No	No	No	No	No	0	ceftriaxone	0	1	1
3PO78	1	2	SFA	1	CESARIENNE		2	PDV	11	1	20	ISO	No	No	Yes	Yes	No	No	Penicillin combinations	0	0	Pantoea spp1		Pus	AMOXICILLINE ACIDE CLAN		No	Yes	No	No	No	No	No	60	No	No	No	No	No	No	No	No	No	No	0	ceftriaxone	0	1	1
3PO8	1	2	SFA	1	CESARIENNE		2	Gueri	6	1	27	ISO	No	No	Yes	Yes	No	No	Penicillins	0	0				AMOXICILLINE GELLULE AMPICILLINE INJ		No	Yes	No	No	No	No	No	65	No	No	No	No	No	No	No	Missing	Missing	Missing	0	ceftriaxone	0	1	1
3PO81	1	2	SFA	1	CESARIENNE		2	Gueri		0	21		No	No	Yes	Yes	No	No	0	0	0						No	Yes	No	No	No	No	No	45	No	No	No	No	No	No	No	Missing	Missing	Missing	0	ceftriaxone	0
2PO82	1	2	SFA +DS	1	CESARIENNE		2	Gueri	11	1	27	ISO	No	No	No	No	No	No	Cephalosporins	Penicillins	0				CEFTRICEXONE AMOXICILLINE		No	No	No	No	No	No	No	58	No	No	No	No	No	No	No	Missing	Missing	Missing	1	ceftriaxone	0	2	0
2PO101	1	2	SGF	1	MYOMECTOMIE		2	PDV		0	18		No	No	No	No	No	No	Penicillins	0	0				AMOXICILLINE		No	No	No	No	No	No	No	100	No	No	No	No	No	No	No	Missing	Missing	Missing	0	ceftriaxone	0	1	1
2PO108	1	2	SGFC	1	GEU		2	PDV		0			No	No	No	No	No	No	Penicillins	0	0				AMOXICILLINE		No	No	No	No	No	No	No	60	No	No	No	No	No	No	No	Missing	Missing	Missing	0	ceftriaxone	0	1	1
3PO66	1	2	SP	1	CESARIENNE		2	Gueri		0	21		No	No	Yes	Yes	No	No	Penicillins	0	0				AMPI INJ AMOXI GEL		No	Yes	No	No	No	No	No	43	No	No	No	No	No	No	No	Missing	Missing	Missing	0	ceftriaxone	0	1	1
2PO109	1	2	SPU	1	CESARIENNE		2	PDV		0			No	No	No	No	No	No	Penicillins	0	0				AMOXICILLINE		No	No	No	No	No	No	No	39	No	No	No	No	No	No	No	Missing	Missing	Missing	0	ceftriaxone	0	1	1
1GYN59	1	2	TM DU COL	1	HYSTERECTOMIE		2	Gueri		0	20		No	No	No	No	No	No	0	0	0						No	No	No	No	No	No	No	90	No	No	No	No	No	No	No	Missing	Missing	Missing	0	ceftriaxone	0
2PO10	1	2	UC	1	CESARIENNE		2	Gueri	12	1	25	ISO	No	No	No	No	No	No	Penicillin combinations	0	0	Klebsiella pneumoniae		Pus	AMOXICILLINE ACIDE CLAN		No	No	No	No	No	No	No	46	No	No	No	No	No	No	No	Missing	Missing	Missing	0	ceftriaxone	0	1	1
2PO12	1	2	UC	1	CESARIENNE		2	Gueri		0	26		No	No	No	No	No	No	Penicillins	0	0				AMOXICILLINE		No	No	No	No	No	No	No	45	No	No	No	No	No	No	No	Missing	Missing	Missing	0	ceftriaxone	0	1	1
2PO17	1	2	UC	0	CESARIENNE		2	Gueri		0	21		No	No	No	No	No	No	Penicillins	0	0				AMOXICILLINE		No	No	No	No	No	No	No	48	No	No	No	No	No	No	No	Missing	Missing	Missing	0	ceftriaxone	0	1	1
2PO6	1	2	UC	1	GEU		2	Gueri		0			No	No	No	No	No	No	Penicillins	0	0				AMOXICILLINE		No	No	No	No	No	No	No	30	No	No	No	No	No	No	No	Missing	Missing	Missing	0	ceftriaxone	0	1	1
2PO75	1	2	UC	1	CESARIENNE		2	Gueri		0			No	No	No	No	No	No	Penicillins	0	0				AMOXICILLINE		No	No	No	No	No	No	No	48	No	No	No	No	No	No	No	Missing	Missing	Missing	0	ceftriaxone	0	1	1
3PO31	1	2	UC	1	CESARIENNE		2	Gueri	9	1	24	ISO	No	No	Yes	Yes	No	No	Penicillin combinations	0	0				AMOXICILLINE ACIDE CLANCLANIQUE		No	Yes	No	No	No	No	No	46	No	No	No	No	No	No	No	Missing	Missing	Missing	0	ceftriaxone	0	1	1
3PO32	1	2	UC	1	CESARIENNE		2	Gueri		0	18		No	No	Yes	Yes	No	No	0	0	0						No	Yes	No	No	No	No	No	46	No	No	No	No	No	No	No	Missing	Missing	Missing	0	ceftriaxone	0
3PO35	1	2	UC	1	CESARIENNE		2	PDV		0			No	Yes	Yes	Yes	No	No	0	0	0						No	Yes	No	No	No	No	No	45	No	No	No	No	No	No	No	Missing	Missing	Missing	0	ceftriaxone	0
3PO44	1	2	UC	1	CESARIENNE		2	Gueri		0	21		No	No	Yes	Yes	No	No	0	0	0						No	Yes	No	No	No	No	No	41	No	No	No	No	No	No	No	Missing	Missing	Missing	0	ceftriaxone	0
3PO49	1	2	UC	1	NODULECTOMIE SEIN		2	Gueri		0	18		No	No	Yes	Yes	No	No	Penicillins	0	0				AMPI INJ AMOXI GEL		No	Yes	No	No	No	No	No	40	No	No	No	No	No	No	No	Missing	Missing	Missing	0	ceftriaxone	0	1	1
3PO61	1	2	UC	1	GEU		2	Gueri		0	18		No	No	Yes	Yes	No	No	Penicillins	0	0				AMPI INJ AMOXI GEL		No	Yes	No	No	No	No	No	38	No	No	No	No	No	No	No	Missing	Missing	Missing	0	ceftriaxone	0	1	1
3PO80	1	2	UC	1	CESARIENNE		2	Gueri		0	21		No	No	Yes	Yes	No	No	0	0	0					AMOXICILLINE	No	Yes	No	No	No	No	No	40	No	No	No	No	No	No	No	Missing	Missing	Missing	0	ceftriaxone	0
3PO85	1	2	UC	1	CESARIENNE		2	Gueri		0	19		No	No	Yes	Yes	No	No	0	0	0					AMOXICILLINE	No	Yes	No	No	No	No	No	45	No	No	No	No	No	No	No	Missing	Missing	Missing	0	ceftriaxone	0
1GYN97	1	2	OLIGOAMNIOS	1	CESARIENNE		3	Gueri		0	14		No	No	Yes	Yes	No	No	0	0	0						Yes	Yes	No	No	No	No	No	43	No	No	No	No	No	No	No	Missing	Missing	Missing	1	ceftriaxone	0
1GYN121	1	2	CHPC	1	CESARIENNE		3	Gueri		0	16		No	No	No	Yes	Yes	No	0	0	0						Yes	No	No	No	No	No	No	40	No	No	No	No	No	No	No	Missing	Missing	Missing	1	ceftriaxone	0
1GYN120	1	2	DFP	1	CESARIENNE		3	Gueri		0	15		No	No	No	Yes	Yes	No	0	0	0						Yes	No	No	No	No	No	No	43	No	No	No	No	No	No	No	Missing	Missing	Missing	1	ceftriaxone	0
1GYN239	1	2	BGR	1	CESARIENNE	OXYTOCINE	3	Gueri		0	18		No	No	Yes	Yes	No	No	0	0	0						No	Yes	No	No	No	No	No	40	No	No	No	No	No	No	No	Missing	Missing	Missing	0	ceftriaxone	0
1GYN245	1	2	BGR	1	CESARIENNE		2	Gueri		0	18		No	No	Yes	Yes	No	No	0	0	0						No	Yes	No	No	No	No	No	45	No	No	No	No	No	No	No	Missing	Missing	Missing	0	ceftriaxone	0
1GYN39	1	2	BGR	1	CESARIENNE		3	Gueri		0			No	No	Yes	Yes	No	No	0	0	0						No	Yes	No	No	No	No	No	47	No	No	No	No	No	No	No	Missing	Missing	Missing	0	ceftriaxone	0
1GYN91	1	2	BGR	1	CESARIENNE	AMOXICILLINE	2	Gueri		0	16		No	No	No	Yes	No	No	0	0	0						No	Yes	No	No	No	No	No	45	No	No	No	No	No	No	No	Missing	Missing	Missing	0	ceftriaxone	0
1GYN95	1	2	BGR	1	CESARIENNE		3	Gueri		0	18		No	No	Yes	Yes	No	No	0	0	0						Yes	Yes	No	No	No	No	No	42	No	No	No	No	No	No	No	Missing	Missing	Missing	0	ceftriaxone	0
2PO50	1	2	BGR	1	CESARIENNE		2	Gueri		0	18		No	No	No	No	No	No	Penicillins	0	0				AMOXICILLINE		No	No	No	No	No	No	No	45	No	No	No	No	No	No	No	Missing	Missing	Missing	0	ceftriaxone	0	1	1
2PO57	1	2	BGR	1	CESARIENNE		2	Gueri		0	16		No	No	No	No	No	No	0	0	0						No	No	No	No	No	No	No	45	No	No	No	No	No	No	No	Missing	Missing	Missing	0	ceftriaxone	0
2PO73	1	2	BGR	1	CESARIENNE		2	Gueri		0	21		No	No	No	No	No	No	Penicillins	0	0				AMOXICILLINE		No	No	No	No	No	No	No	42	No	No	No	No	No	No	No	Missing	Missing	Missing	0	ceftriaxone	0	1	1
2PO81	1	2	BGR	1	CESARIENNE		2	Gueri		0	19		No	No	No	No	No	No	Penicillins	0	0				AMOXICILLINE		No	No	No	No	No	No	No	44	No	No	No	No	No	No	No	Missing	Missing	Missing	0	ceftriaxone	0	1	1
2PO59	1	2	CCB	1	CESARIENNE		2	Gueri		0	15		No	No	No	No	No	No	Penicillins	0	0				AMOXICILLINE		No	No	No	No	No	No	No	60	No	No	No	No	No	No	No	Missing	Missing	Missing	0	ceftriaxone	0	1	1
2PO56	1	2	CDT	1	CESARIENNE		2	Gueri		0	16		No	No	No	No	No	No	Penicillins	0	0				AMOXICILLINE		No	No	No	No	No	No	No	51	No	No	No	No	No	No	No	Missing	Missing	Missing	0	ceftriaxone	0	1	1
2PO60	1	2	CEG	1	CESARIENNE		2	Gueri		0	18		No	No	No	No	No	No	0	0	0						No	No	No	No	No	No	No	42	No	No	No	No	No	No	No	Missing	Missing	Missing	0	ceftriaxone	0
1REA53	1	2	cesarienne	1			2	Décédé	2	1		Sepsisbact	No	No	Yes	Yes	No	No	Cephalosporins	imidazoles	0	Neant		Sang	Missing		Yes	Yes	No	No	No	No	No	52	No	No	No	No	No	No	No	Missing	Missing	Missing				2	0
1GYN159	1	2	CESARIENNE PROPHYLACTIQUE	1	CESARIENNE	CEFTRI, OXYTOCINE	2	Gueri		0	18		No	No	Yes	Yes	No	No	0	0	0						No	Yes	No	No	No	No	No	45	No	No	No	No	No	No	No	Missing	Missing	Missing	0	ceftriaxone	0
1GYN226	1	2	CESARIENNE PROPHYLACTIQUE	1	CESARIENNE	OXYTOCINE	2	Gueri		0	18		No	No	Yes	Yes	No	No	0	0	0						No	Yes	No	No	No	No	No	45	No	No	No	No	No	No	No	Missing	Missing	Missing	0	ceftriaxone	0
1GYN203	1	2	TAC	1	CESARIENNE	CEFTRIAXONE AMOXICLAV	2	Gueri	16	1	23	ISO	No	No	Yes	Yes	No	No	Penicillins	0	0				AMOXICILLINE		Yes	Yes	No	No	No	No	No	45	No	No	No	No	No	No	No	Missing	Missing	Missing	0	ceftriaxone	0	1	1
2PO27	1	2	UC	1	CESARIENNE		2	PDV		0			No	No	No	No	No	No	Penicillins	0	0				AMOXICILLINE		No	No	No	No	No	No	No	45	No	No	No	No	No	No	No	Missing	Missing	Missing	0	ceftriaxone	0	1	1
1GYN55	1	2	DECHIRUE CERVICALE	1	CESARIENNE		2	Gueri		0	17		No	No	No	No	No	No	0	0	0						No	No	No	No	No	No	No	45	No	No	No	No	No	No	No	Missing	Missing	Missing	0	ceftriaxone	0
2PO24	1	2	DFP	1	CESARIENNE		2	Gueri		0	29		No	No	No	No	No	No	Penicillins	0	0				AMOXICILLINE		No	No	No	No	No	No	No	45	No	No	No	No	No	No	No	Missing	Missing	Missing	0	ceftriaxone	0	1	1
1GYN152	1	2	DFP	1	CESARIENNE	OXYTOCINE	2	Gueri		0	17		No	No	Yes	Yes	No	No	0	0	0						No	Yes	No	No	No	No	No	47	No	No	No	No	No	No	No	Missing	Missing	Missing	0	ceftriaxone	0
1GYN153	1	2	DFP	1	CESARIENNE		2	Gueri		0	18		No	No	No	Yes	No	No	0	0	0						No	Yes	No	No	No	No	No	60	No	No	No	No	No	No	No	Missing	Missing	Missing	0	ceftriaxone	0
1GYN155	1	2	DFP	1	CESARIENNE		2	Gueri		0	21		No	No	Yes	Yes	No	No	0	0	0						No	Yes	No	No	No	No	No	45	No	No	No	No	No	No	No	Missing	Missing	Missing	0	ceftriaxone	0
1GYN160	1	2	DFP	1	CESARIENNE		2	Gueri		0	18		No	No	Yes	Yes	No	No	0	0	0						Yes	Yes	No	No	No	No	No	40	No	No	No	No	No	No	No	Missing	Missing	Missing	0	ceftriaxone	0
1GYN161	1	2	DFP	1	CESARIENNE		3	Gueri		0	18		No	No	Yes	Yes	No	No	0	0	0						No	Yes	No	No	No	No	No	41	No	No	No	No	No	No	No	Missing	Missing	Missing	0	ceftriaxone	0
1GYN172	1	2	DFP	1	CESARIENNE	OXYTOCINE	2	Gueri		0	16		No	No	Yes	Yes	No	No	0	0	0						No	Yes	No	No	No	No	No	47	No	No	No	No	No	No	No	Missing	Missing	Missing	0	ceftriaxone	0
1GYN178	1	2	DFP	1	CESARIENNE		2	Gueri		0			No	No	No	Yes	No	No	0	0	0						No	Yes	No	No	No	No	No	41	No	No	No	No	No	No	No	Missing	Missing	Missing	0	ceftriaxone	0
1GYN182	1	2	DFP	1	CESARIENNE		3	Gueri		0	17		No	No	Yes	Yes	No	No	0	0	0						No	Yes	No	No	No	No	No	47	No	No	No	No	No	No	No	Missing	Missing	Missing	0	ceftriaxone	0
1GYN193	1	2	DFP	1	CESARIENNE	CEFTRIAXONE METRONIDAZOLE GENTAMYCIE	3	Gueri	6	1	28	ISO	No	No	Yes	Yes	No	No	Cephalosporins	0	0	Neant		Pus	Cetriaxone	CEFT METRO	Yes	Yes	No	No	No	No	No	56	No	No	No	No	No	No	No	Missing	Missing	Missing	0	ceftriaxone	0	1	1
1GYN214	1	2	DFP	1	CESARIENNE		2	Gueri		0			No	No	Yes	Yes	No	No	0	0	0						No	Yes	No	No	No	No	No	45	No	No	No	No	No	No	No	Missing	Missing	Missing	0	ceftriaxone	0
1GYN248	1	2	DFP	1	CESARIENNE	OXYTOCINE	2	Gueri		0	21		No	No	Yes	Yes	No	No	0	0	0						No	Yes	No	No	No	No	No	45	No	No	No	No	No	No	No	Missing	Missing	Missing	0	ceftriaxone	0
1GYN31	1	2	DFP	1	CESARIENNE		2	Gueri		0			No	No	No	Yes	No	No	0	0	0						Yes	Yes	No	No	No	No	No	45	No	No	No	No	No	No	No	Missing	Missing	Missing	0	ceftriaxone	0
1GYN50	1	2	DFP	1	CESARIENNE		2	Gueri		0	17		No	No	Yes	Yes	No	No	0	0	0						No	Yes	No	No	No	No	No	45	No	No	No	No	No	No	No	Missing	Missing	Missing	0	ceftriaxone	0
1GYN73	1	2	DFP	0	CESARIENNE			PDV		0	18		No	No	No	No	No	No	0	0	0						No	No	No	No	No	No	No	40	No	No	No	No	No	No	No	Missing	Missing	Missing	0	ceftriaxone	0
1GYN76	1	2	DFP	1	CESARIENNE		2	Gueri		0			No	No	No	No	No	No	0	0	0						No	No	No	No	No	No	No	45	No	No	No	No	No	No	No	Missing	Missing	Missing	0	ceftriaxone	0
2PO40	1	2	DFP	0	CESARIENNE		2	Gueri		0	17		No	No	No	No	No	No	Cephalosporins	Penicillins	0				CEFTRI AMOXICILLINE		No	No	No	No	No	No	No	44	No	No	No	No	No	No	No	Missing	Missing	Missing	0	ceftriaxone	0	2	0
1GYN81	1	2	EC	1	CESARIENNE		2	Gueri		0	17		No	No	No	No	No	No	0	0	0						No	No	No	No	No	No	No	45	No	No	No	No	No	No	No	Missing	Missing	Missing	0	ceftriaxone	0
1GYN190	1	2	DD	1	CESARIENNE		3	Gueri		0	14		No	No	No	Yes	No	No	0	0	0						Yes	Yes	No	No	No	No	No	48	No	No	No	No	No	No	No	Missing	Missing	Missing	0	ceftriaxone	0
1GYN191	1	2	DD	1	CESARIENNE		3	Gueri		0	17		No	No	Yes	Yes	No	No	0	0	0						Yes	Yes	No	No	No	No	No	44	No	No	No	No	No	No	No	Missing	Missing	Missing	0	ceftriaxone	0
1GYN224	1	2	DD	1	CESARIENNE	OXYTOCINE, METRO	3	Gueri		0	14		No	No	Yes	Yes	No	No	0	0	0						No	Yes	No	No	No	No	No	49	No	No	No	No	No	No	No	Missing	Missing	Missing	0	ceftriaxone	0
1GYN67	1	2	DYSTOCIE DYNAMIQUE	1	CESARIENNE		2	Gueri		0	15		No	No	No	No	No	No	0	0	0						No	No	No	No	No	No	No	45	No	No	No	No	No	No	No	Missing	Missing	Missing	0	ceftriaxone	0
1GYN170	1	2	EC	1	CESARIENNE		2	Gueri		0	15		No	Yes	Yes	Yes	No	No	0	0	0						No	Yes	No	No	No	No	No	44	No	No	No	No	No	No	No	Missing	Missing	Missing	0	ceftriaxone	0
1GYN223	1	2	EC	1	CESARIENNE		2	Gueri		0	17		No	Yes	Yes	Yes	No	No	0	0	0						Yes	Yes	No	No	No	No	No	45	No	No	No	No	No	No	No	Missing	Missing	Missing	0	ceftriaxone	0
1GYN52	1	2	EC	1	CESARIENNE		2	Gueri		0	18		No	Yes	Yes	Yes	No	No	0	0	0						No	Yes	No	No	No	No	No	46	No	No	No	No	No	No	No	Missing	Missing	Missing	0	ceftriaxone	0
1GYN53	1	2	EC	1	CESARIENNE		2	Gueri		0			No	Yes	Yes	Yes	No	No	0	0	0						No	Yes	No	No	No	No	No	45	No	No	No	No	No	No	No	Missing	Missing	Missing	0	ceftriaxone	0
1GYN54	1	2	EC	1	CESARIENNE		2	Gueri	7	1	28	ISO	No	Yes	No	No	No	No	Penicillin combinations	0	0	Acinetobacter baumannii		Pus	AMOXICILLINE ACIDE CLAN		No	No	No	No	No	No	No	50	No	No	No	No	No	No	No	Missing	Missing	Missing	0	ceftriaxone	0	1	1
1GYN65	1	2	EC	1	CESARIENNE		2	Gueri		0	18		No	Yes	No	No	No	No	0	0	0						No	No	No	No	No	No	No	45	No	No	No	No	No	No	No	Missing	Missing	Missing	0	ceftriaxone	0
1GYN118	1	2	EPO	1	CESARIENNE		3	Gueri	2	1	30	ISO	No	Yes	No	Yes	No	No	Penicillin combinations	0	0	Acinetobacter baumannii		Pus	AMOXICILLINE ACIDE CLANCLANIQUE		Yes	No	No	No	No	No	No	45	No	No	No	No	No	No	No	Missing	Missing	Missing	0	ceftriaxone	0	1	1
2PO77	1	2	ESCUC	1	CESARIENNE		2	Gueri		0	18		No	No	No	No	No	No	Penicillins	0	0				AMOXICILLINE		No	No	No	No	No	No	No	45	No	No	No	No	No	No	No	Missing	Missing	Missing	0	ceftriaxone	0	1	1
2PO79	1	2	ESUC	1	CESARIENNE		2	Gueri		0	15		No	No	No	No	No	No	Penicillins	0	0				AMOXICILLINE		No	No	No	No	No	No	No	45	No	No	No	No	No	No	No	Missing	Missing	Missing	0	ceftriaxone	0	1	1
1REA1	1	2	etat de mal eclamptique post partum	1			2	Gueri		0			No	No	Yes	Yes	No	No	0	0	0				Missing		Yes	Yes	No	No	No	No	No	25	No	No	No	No	No	No	No	Missing	Missing	Missing
1REA20	1	2	etat de mal eclamptique post partum	1			3	Gueri		0			No	No	Yes	Yes	No	No	0	0	0				Missing		Yes	Yes	No	Yes	No	No	Yes		No	No	No	No	No	No	No	Missing	Missing	Missing
1REA41	1	2	etat de mal eclamptique post partum	1			2	Gueri	4	1		Urinaire	No	No	Yes	Yes	No	No	0	0	0	Escherichia coli	0	Urines	No	AMIKACUE	Yes	Yes	No	No	No	No	No		No	No	No	No	No	No	No	Missing	Missing	Missing
1REA46	1	2	etat de mal eclamptique post partum	0			2	Gueri		0			No	No	Yes	No	No	No	0	0	0				Missing		Yes	No	No	No	No	No	No		No	No	No	No	No	No	No	Missing	Missing	Missing
1REA69	1	2	etat de mal eclamptique post partum	1			2	Gueri		0			No	No	Yes	Yes	No	No	0	0	0				Missing		Yes	Yes	No	No	No	No	No		No	No	No	No	No	No	No	Missing	Missing	Missing
2PO35	1	2	ETE	1	CESARIENNE		2	Gueri		0	18		No	No	No	No	No	No	Penicillins	0	0				AMPICILLINE AMOXICILLINE		No	No	No	No	No	No	No	50	No	No	No	No	No	No	No	Missing	Missing	Missing	1	ceftriaxone	0	1	1
1GYN220	1	2	GEUR	1	GEU		2	Gueri		0	17		No	No	Yes	Yes	No	No	0	0	0						Yes	Yes	No	No	No	No	No	38	No	No	No	No	No	No	No	Missing	Missing	Missing	0	ceftriaxone	0
1GYN122	1	2	GEUR	1	GEU		3	Gueri		0	18		No	No	Yes	Yes	No	No	0	0	0						Yes	Yes	No	No	No	No	No	41	No	No	No	No	No	No	No	Missing	Missing	Missing	0	ceftriaxone	0
1GYN123	1	2	GEUR	1	GEU		3	Gueri		0	20		No	No	Yes	Yes	No	No	0	0	0						Yes	Yes	No	No	No	No	No	39	No	No	No	No	No	No	No	Missing	Missing	Missing	0	ceftriaxone	0
1GYN127	1	2	GEUR	1	GEU		3	Gueri		0	20		No	No	Yes	Yes	Yes	No	0	0	0						Yes	Yes	No	No	No	No	No	40	No	No	No	No	No	No	No	Missing	Missing	Missing	1	ceftriaxone	0
1GYN66	1	2	GEUR	1	GEU		2	Gueri		0			No	No	No	No	No	No	0	0	0						No	No	No	No	No	No	No	40	No	No	No	No	No	No	No	Missing	Missing	Missing	0	ceftriaxone	0
1GYN85	1	2	GEUR	1	GEU		3	Gueri		0	19		No	No	No	No	No	No	0	0	0						No	No	No	No	No	No	No	38	No	No	No	No	No	No	No	Missing	Missing	Missing	0	ceftriaxone	0
1GYN47	1	2	GROSSESSE TRIMELLAIRE	1	CESARIENNE		2	Gueri		0	18		No	No	Yes	Yes	No	No	0	0	0						No	Yes	No	No	No	No	No	45	No	No	No	No	No	No	No	Missing	Missing	Missing	0	ceftriaxone	0
1GYN179	1	2	SGT	1	CESARIENNE		2	Gueri		0	16		No	No	No	Yes	Yes	No	0	0	0						No	Yes	No	No	No	No	No	47	No	No	No	No	No	No	No	Missing	Missing	Missing	1	ceftriaxone	0
1GYN12	1	2	HRP	1	CESARIENNE		2	Gueri		0	17		No	No	Yes	Yes	Yes	No	0	0	0						No	Yes	No	No	No	No	No	43	No	No	No	No	No	No	No	Missing	Missing	Missing	1	ceftriaxone	0
1GYN252	1	2	MACROSOMIE	1	CESARIENNE	AMOXICLAV CEFTRIAXONE	3	Gueri	5	1	26	ISO	No	No	No	No	No	No	Penicillins	0	0	Neant		Pus	AMPICILLINE INJ AMOXICILLINE GELLULE		No	Yes	No	No	No	No	No	58	No	No	No	No	No	No	No	Missing	Missing	Missing	0	ceftriaxone	0	1	1
2PO80	1	2	DD	1	CESARIENNE		2	Gueri		0	18		No	No	No	No	No	No	0	0	0						No	No	No	No	No	No	No	45	No	No	No	No	No	No	No	Missing	Missing	Missing	0	ceftriaxone	0
1GYN62	1	2	KYSTE DERMOIDE	1	TUMORECTOMIE OVARIENNE		2	Gueri		0	14		No	No	No	No	No	No	0	0	0						No	No	No	No	No	No	No	90	No	No	No	No	No	No	No	Missing	Missing	Missing	0	ceftriaxone	0
1REA42	1	2	laparo pour peritonite	1			2	Gueri	3	1		ISO	No	No	Yes	Yes	Yes	No	Aminoglycosides	Penicillin combinations	0	Klebsiella pneumoniae	0	Pus	Yes		Yes	Yes	No	No	No	No	Yes	126	No	No	No	No	No	No	No	Yes	Missing	Missing				2	0
1GYN235	1	2	MACROSOMIE	1	CESARIENNE	AMOXICLAV CEFTRIAXONE	2	Gueri	12	1	26	ISO	Yes	No	Yes	Yes	No	No	Penicillins	0	0	Staphylococcus aureus		Pus	AMPICILLINE INJ AMOXICILLINE GELLULE		No	Yes	No	No	No	No	No	47	No	No	No	No	No	No	No	Missing	Missing	Missing	0	ceftriaxone	0	1	1
1GYN92	1	2	MACROSOMIE	0	CESARIENNE			PDV		0	17		Yes	No	No	No	No	No	0	0	0						No	No	No	No	No	No	No	44	No	No	No	No	No	No	No	Missing	Missing	Missing	0	ceftriaxone	0
1GYN72	1	2	MYOME	1	MYOMECTOMIE		2	Gueri		0			No	No	No	No	No	No	0	0	0						No	No	No	No	No	No	No	100	No	No	No	No	No	No	No	Missing	Missing	Missing	0	ceftriaxone	0
1GYN216	1	2	MYOME	1	MYOMECTOMIE		3	Gueri		0	46		No	No	Yes	Yes	No	No	0	0	0						No	Yes	No	No	No	No	No	100	No	No	No	No	No	No	No	Missing	Missing	Missing	0	ceftriaxone	0
1GYN57	1	2	MYOME	1	MYOMECTOMIE		2	Gueri		0	17		No	No	No	No	No	No	0	0	0						No	No	No	No	No	No	No	100	No	No	No	No	No	No	No	Missing	Missing	Missing	0	ceftriaxone	0
1GYN77	1	2	MYOME	1	MYOMECTOMIE		2	Gueri		0	14		No	No	No	No	No	No	0	0	0						No	No	No	No	No	No	No	100	No	No	No	No	No	No	No	Missing	Missing	Missing	0	ceftriaxone	0
1GYN6	1	2	P EPAULE	1	CESARIENNE		2	Gueri		0	16		No	No	Yes	Yes	No	No	0	0	0						No	Yes	No	No	No	No	No	47	No	No	No	No	No	No	No	Missing	Missing	Missing	0	ceftriaxone	0
1GYN56	1	2	P FRONT	1	CESARIENNE		2	Gueri		0	17		No	No	No	No	No	No	0	0	0						No	No	No	No	No	No	No	45	No	No	No	No	No	No	No	Missing	Missing	Missing	0	ceftriaxone	0
1GYN87	1	2	P FRONT	1	CESARIENNE		2	Gueri		0			No	No	No	No	No	No	0	0	0						No	No	No	No	No	No	No	45	No	No	No	No	No	No	No	Missing	Missing	Missing	0	ceftriaxone	0
1GYN22	1	2	P SIEGE	1	CESARIENNE		2	Gueri		0	18		No	No	Yes	Yes	No	No	0	0	0						No	Yes	No	No	No	No	No	45	No	No	No	No	No	No	No	Missing	Missing	Missing	0	ceftriaxone	0
1GYN228	1	2	P SIEGE	1	CESARIENNE	OXYTOCINE	2	Gueri		0	16		No	No	No	No	No	No	0	0	0						No	Yes	No	No	No	No	No	45	No	No	No	No	No	No	No	Missing	Missing	Missing	0	ceftriaxone	0
1GYN80	1	2	P SIEGE	1	CESARIENNE		3	Gueri	8	1	17	ISO	No	No	No	No	No	No	0	0	0						No	No	No	No	No	No	No	60	No	No	No	No	No	No	No	Missing	Missing	Missing	0	ceftriaxone	0
1GYN90	1	2	P SIEGE	1	CESARIENNE		2	Gueri		0	19		No	No	No	No	No	No	0	0	0						No	No	No	No	No	No	No	47	No	No	No	No	No	No	No	Missing	Missing	Missing	0	ceftriaxone	0
1GYN171	1	2	P TRANSVERSALE	1	CESARIENNE	.CEFTRI, OXYTOCINE	2	Gueri		0	14		No	No	Yes	Yes	No	No	0	0	0						No	Yes	No	No	No	No	No	43	No	No	No	No	No	No	No	Missing	Missing	Missing	0	ceftriaxone	0
2PO49	1	2	PA	1	CESARIENNE		2	Gueri		0	19		No	No	No	No	No	No	Penicillins	0	0				AMOXICILLINE		No	No	No	No	No	No	No	61	No	No	No	No	No	No	No	Missing	Missing	Missing	0	ceftriaxone	0	1	1
2PO37	1	2	PDPRD	1	CESARIENNE		2	Gueri		0	16		No	No	No	No	No	No	Penicillins	0	0				AMOXICILLINE		No	No	No	No	No	No	No	40	No	No	No	No	No	No	No	Missing	Missing	Missing	0	ceftriaxone	0	1	1
2PO30	1	2	UC	1	CESARIENNE		2	Gueri		0	23		No	No	No	No	No	No	Penicillins	0	0				AMOXICILLINE		No	No	No	No	No	No	No	46	No	No	No	No	No	No	No	Missing	Missing	Missing	0	ceftriaxone	0	1	1
1GYN14	1	2	PP	1	CESARIENNE		2	Gueri		0	15		No	No	Yes	Yes	Yes	No	0	0	0						No	Yes	No	No	No	No	No	41	No	No	No	No	No	No	No	Missing	Missing	Missing	1	ceftriaxone	0
2PO67	1	2	PLBSM	1	CESARIENNE		2	Gueri		0	18		No	No	No	No	No	No	Penicillins	0	0				AMOXICILLINE		No	No	No	No	No	No	No	48	No	No	No	No	No	No	No	Missing	Missing	Missing	1	ceftriaxone	0	1	1
2PO36	1	2	PLCV	1	CESARIENNE		2	Gueri		0	18		No	No	No	No	No	No	Penicillins	0	0				AMOXICILLINE		No	No	No	No	No	No	No	54	No	No	No	No	No	No	No	Missing	Missing	Missing	0	ceftriaxone	0	1	1
2PO53	1	2	PLP	1	CESARIENNE		2	Gueri		0	16		No	No	No	No	No	No	Penicillins	0	0				AMPICILLINE AMOXICILLINE		No	No	No	No	No	No	No	45	No	No	No	No	No	No	No	Missing	Missing	Missing	0	ceftriaxone	0	1	1
2PO5	1	2	UC	1	CESARIENNE		2	Gueri		0	25		No	No	No	No	No	No	Penicillins	0	0				AMOXICILLINE		No	No	No	No	No	No	No	45	No	No	No	No	No	No	No	Missing	Missing	Missing	0	ceftriaxone	0	1	1
2PO25	1	2	UC	1	CESARIENNE		2	Gueri		0	23		No	No	No	No	No	No	Penicillins	0	0				AMOXICILLINE		No	No	No	No	No	No	No	45	No	No	No	No	No	No	No	Missing	Missing	Missing	0	ceftriaxone	0	1	1
2PO76	1	2	UC	1	CESARIENNE		2	PDV		0	19		No	No	No	No	No	No	Penicillins	0	0				AMOXICILLINE		No	No	No	No	No	No	No	47	No	No	No	No	No	No	No	Missing	Missing	Missing	0	ceftriaxone	0	1	1
1GYN74	1	2	PP	1	CESARIENNE		3	Gueri		0	15		No	No	No	No	No	No	0	0	0						No	No	No	No	No	No	No	60	No	No	No	No	No	No	No	Missing	Missing	Missing	0	ceftriaxone	0
2PO55	1	2	PPR	1	CESARIENNE		2	Gueri	9	1	27	ISO	No	No	No	No	No	No	Penicillins	0	0				AMPICILLINE INJ AMOXICILLINE GELLULE		No	No	No	No	No	No	No	60	No	No	No	No	No	No	No	Missing	Missing	Missing	0	ceftriaxone	0	1	1
1GYN192	1	2	ECDUC	1	CESARIENNE		3	Gueri		0	17		No	Yes	Yes	Yes	No	No	0	0	0						Yes	Yes	No	No	No	No	No	49	No	No	No	No	No	No	No	Missing	Missing	Missing	0	ceftriaxone	0
1GYN258	1	2	PREECLAMPSIE	1	CESARIENNE		2	Gueri		0			No	Yes	Yes	Yes	Yes	No	0	0	0						No	Yes	No	No	No	No	No	61	No	No	No	No	No	No	No	Missing	Missing	Missing	1	ceftriaxone	0
2PO87	1	2	PREECLAMPSIE	1	CESARIENNE		2	Gueri		0			No	Yes	No	No	No	No	Penicillins	0	0				AMOXICILLINE		No	No	No	No	No	No	No	60	No	No	No	No	No	No	No	Missing	Missing	Missing	0	ceftriaxone	0	1	1
1GYN254	1	2	SFA	1	CESARIENNE	CEFTRI, OXYTOCINE	2	Gueri		0	17		No	No	Yes	Yes	No	No	0	0	0						Yes	Yes	No	No	No	No	No	45	No	No	No	No	No	No	No	Missing	Missing	Missing	0	ceftriaxone	0
1GYN156	1	2	PROCIDENCE DU CORDON	1	CESARIENNE		2	Gueri		0	18		No	No	Yes	Yes	No	No	0	0	0						Yes	Yes	No	No	No	No	No	39	No	No	No	No	No	No	No	Missing	Missing	Missing	0	ceftriaxone	0
1GYN185	1	2	PROCIDENCE DU CORDON	1	CESARIENNE		3	Gueri		0	16		No	No	Yes	Yes	No	No	0	0	0						Yes	Yes	No	No	No	No	No	40	No	No	No	No	No	No	No	Missing	Missing	Missing	0	ceftriaxone	0
2PO44	1	2	RPM	1	CESARIENNE		2	Gueri	10	1	27	ISO	No	No	No	No	No	No	Penicillins	0	0				AMOXICILLINE		No	No	No	No	No	No	No	61	No	No	No	No	No	No	No	Missing	Missing	Missing	0	ceftriaxone	0	1	1
2PO70	1	2	S C	1	CESARIENNE		2	Gueri		0	17		No	No	No	No	No	No	0	0	0						No	No	No	No	No	No	No	49	No	No	No	No	No	No	No	Missing	Missing	Missing	0	ceftriaxone	0
2PO33	1	2	SF+DFP	1	CESARIENNE		2	Gueri		0	24		No	No	No	No	No	No	Penicillins	0	0				AMOXICILLINE		No	No	No	No	No	No	No	49	No	No	No	No	No	No	No	Missing	Missing	Missing	0	ceftriaxone	0	1	1
1GYN7	1	2	ECC SFA	1	CESARIENNE		2	Gueri		0	18		No	No	Yes	Yes	No	No	0	0	0						No	Yes	No	No	No	No	No	42	No	No	No	No	No	No	No	Missing	Missing	Missing	0	ceftriaxone	0
1GYN18	1	2	SFA	1	CESARIENNE		2	Gueri	7	1	27	ISO	No	No	Yes	Yes	No	No	0	0	0	Acinetobacter baumannui		Pus			No	Yes	No	No	No	No	No	60	No	No	No	No	No	No	No	Missing	Missing	Missing	0	ceftriaxone	0
1GYN19	1	2	SFA	1	CESARIENNE		2	Gueri		0	19		No	Yes	Yes	Yes	No	No	0	0	0						No	Yes	No	No	No	No	No	47	No	No	No	No	No	No	No	Missing	Missing	Missing	0	ceftriaxone	0
1GYN205	1	2	SFA	1	CESARIENNE	CEFTRIAXONE AMOXICLAV	3	Gueri	8	1	23	ISO	No	No	Yes	Yes	No	No	Penicillin combinations	0	0	Klebsiella pneumoniae		Pus	AMOXICILLINE ACIDE CLANCLANIQUE	AMOXI ACIDE	No	Yes	No	No	No	No	No	45	No	No	No	No	No	No	No	Missing	Missing	Missing	0	ceftriaxone	0	1	1
1GYN219	1	2	SFA	1	CESARIENNE	CEFTRIAXONE METRONIDAZOLE GENTAMYCIE	3	Gueri	6	1	24	ISO	No	No	Yes	Yes	No	No	Cephalosporins	0	0				Cetriaxone		No	Yes	No	No	No	No	No	60	No	No	No	No	No	No	No	Missing	Missing	Missing	0	ceftriaxone	0	1	1
1GYN229	1	2	SFA	1	CESARIENNE	OXYTOCINE	2	Gueri		0	17		No	No	Yes	Yes	No	No	0	0	0						No	Yes	No	No	No	No	No	45	No	No	No	No	No	No	No	Missing	Missing	Missing	0	ceftriaxone	0
1GYN249	1	2	SFA	1	CESARIENNE	CEFTRIAXONE AMOXICLAV	3	Gueri	11	1	32	ISO	No	No	No	No	No	No	Penicillin combinations	0	0	Pseudomonas aeruginosa		Pus	AMOXICILLINE ACIDE CLAN		No	No	No	No	No	No	No	61	No	No	No	No	No	No	No	Missing	Missing	Missing	0	ceftriaxone	0	1	1
1GYN251	1	2	SFA	1	CESARIENNE	CEFTRIAXONZ AMOXICLAV	3	SCAM	7	1	30	ISO	No	No	No	No	No	No	0	0	0						No	Yes	No	No	No	No	No	62	No	No	No	No	No	No	No	Missing	Missing	Missing	0	ceftriaxone	0
1GYN32	1	2	SFA	1	CESARIENNE		2	Gueri	7	1	28	ISO	No	No	Yes	Yes	No	No	Cephalosporins	0	0	Escherichia coli		Pus	Cetriaxone		No	Yes	No	No	No	No	No	60	No	No	No	No	No	No	No	Missing	Missing	Missing	0	ceftriaxone	0	1	1
1GYN82	1	2	SFA	1	CESARIENNE		2	Gueri		0	16		No	No	No	No	No	No	0	0	0						No	No	No	No	No	No	No	45	No	No	No	No	No	No	No	Missing	Missing	Missing	0	ceftriaxone	0
1GYN84	1	2	SFA	1	CESARIENNE		2	Gueri		0	18		No	No	No	No	No	No	0	0	0						No	No	No	No	No	No	No	45	No	No	No	No	No	No	No	Missing	Missing	Missing	0	ceftriaxone	0
1GYN9	1	2	SFA	1	CESARIENNE		2	Gueri		0	18		No	No	Yes	Yes	No	No	0	0	0						No	Yes	No	No	No	No	No	40	No	No	No	No	No	No	No	Missing	Missing	Missing	0	ceftriaxone	0
2PO61	1	2	SFA	1	CESARIENNE		2	Gueri		0	17		No	No	No	No	No	No	Penicillins	0	0				AMOXICILLINE		No	No	No	No	No	No	No	45	No	No	No	No	No	No	No	Missing	Missing	Missing	0	ceftriaxone	0	1	1
2PO63	1	2	SFA	1	CESARIENNE		2	Gueri		0	15		No	No	No	No	No	No	Penicillins	0	0				AMOXICILLINE		No	No	No	No	No	No	No	45	No	No	No	No	No	No	No	Missing	Missing	Missing	0	ceftriaxone	0	1	1
2PO68	1	2	SFA	1	CESARIENNE		2	PDV		0	16		No	No	No	No	No	No	Penicillins	0	0				AMOXICILLINE		No	No	No	No	No	No	No	46	No	No	No	No	No	No	No	Missing	Missing	Missing	0	ceftriaxone	0	1	1
2PO69	1	2	SFA	1	CESARIENNE		2	Gueri		0	15		No	No	No	No	No	No	Penicillins	0	0				AMOXICILLINE		No	No	No	No	No	No	No	49	No	No	No	No	No	No	No	Missing	Missing	Missing	0	ceftriaxone	0	1	1
2PO66	1	2	SM	1	CESARIENNE		2	Gueri	10	1	24	ISO	No	No	No	No	No	No	Penicillins	0	0				AMOXICILLINE		No	No	No	No	No	No	No	44	No	No	No	No	No	No	No	Missing	Missing	Missing	0	ceftriaxone	0	1	1
2PO46	1	2	SUC	1	CESARIENNE		2	Gueri	3	1	18	ISO	No	No	No	No	No	No	0	0	0	Staphylococcus aureus		Pus			No	No	No	No	No	No	No	45	No	No	No	No	No	No	No	Missing	Missing	Missing	0	ceftriaxone	0
1GYN175	1	2	RPE	1	CESARIENNE	CEFTRIAXONE METRONIDAZOLE GENTAMYCIE	2	Gueri	4	1	26	ISO	No	No	No	Yes	No	No	Penicillin combinations	0	0				AMOXICILLINE ACIDE CLANCLANIQUE		Yes	Yes	No	No	No	No	No	40	No	No	No	No	No	No	No	Missing	Missing	Missing	0	ceftriaxone	0	1	1
1GYN201	1	2	SC	1	CESARIENNE	CEFTRIAXONE , AMOXICLAV	2	Gueri	11	1	27	ISO	No	No	Yes	Yes	No	No	Penicillin combinations	0	0				AMOXICILLINE ACIDE CLANCLANIQUE		Yes	Yes	No	No	No	No	No	45	No	No	No	No	No	No	No	Missing	Missing	Missing	0	ceftriaxone	0	1	1
1GYN51	1	2	SC	1	CESARIENNE		2	Gueri		0	21		No	No	Yes	Yes	No	No	0	0	0						No	No	No	No	No	No	No	48	No	No	No	No	No	No	No	Missing	Missing	Missing	0	ceftriaxone	0
1GYN119	1	2	TO	1	TUMORECTOMIE OVARIENNE		3	Gueri		0	18		No	No	Yes	No	Yes	No	0	0	0						Yes	Yes	No	No	No	No	No	60	No	No	No	No	No	No	No	Missing	Missing	Missing	1	ceftriaxone	0
2PO74	1	2	UC	1	CESARIENNE		2	Gueri		0	19		No	No	No	No	No	No	Penicillins	0	0				AMOXICILLINE		No	No	No	No	No	No	No	45	No	No	No	No	No	No	No	Missing	Missing	Missing	0	ceftriaxone	0	1	1
2PO78	1	2	UC	1	CESARIENNE		2	Gueri		0	21		No	No	No	No	No	No	Penicillins	0	0				AMOXICILLINE		No	No	No	No	No	No	No	40	No	No	No	No	No	No	No	Missing	Missing	Missing	0	ceftriaxone	0	1	1
2PO31	1	2	UC	1	CESARIENNE		2	Gueri		0	17		No	No	No	No	No	No	Penicillins	0	0				AMOXICILLINE		No	No	No	No	No	No	No	50	No	No	No	No	No	No	No	Missing	Missing	Missing	0	ceftriaxone	0	1	1
2PO21	1	2	UC	1	CESARIENNE		2	Gueri		0	20		No	No	No	No	No	No	Penicillins	0	0				AMOXICILLINE		No	No	No	No	No	No	No	45	No	No	No	No	No	No	No	Missing	Missing	Missing	0	ceftriaxone	0	1	1
1GYN70	1	2	UC	1	CESARIENNE		2	Gueri		0			No	No	No	No	No	No	0	0	0						No	No	No	No	No	No	No	45	No	No	No	No	No	No	No	Missing	Missing	Missing	0	ceftriaxone	0
1GYN78	1	2	UC	1	CESARIENNE		2	Gueri		0	15		No	No	No	No	No	No	0	0	0						No	No	No	No	No	No	No	45	No	No	No	No	No	No	No	Missing	Missing	Missing	0	ceftriaxone	0
1GYN79	1	2	UC	1	CESARIENNE		2	Gueri		0			No	No	No	No	No	No	0	0	0						No	No	No	No	No	No	No	45	No	No	No	No	No	No	No	Missing	Missing	Missing	0	ceftriaxone	0
1GYN96	1	2	UC	1	CESARIENNE		3	Gueri		0	18		No	No	Yes	Yes	No	No	0	0	0						Yes	Yes	No	No	No	No	No	45	No	No	No	No	No	No	No	Missing	Missing	Missing	0	ceftriaxone	0
1GYN98	1	2	UC	1	CESARIENNE		3	Gueri		0	17		No	No	Yes	Yes	No	No	0	0	0						Yes	Yes	No	No	No	No	No	45	No	No	No	No	No	No	No	Missing	Missing	Missing	0	ceftriaxone	0
2PO71	1	2	UC	1	CESARIENNE		2	Gueri		0	21		No	No	No	No	No	No	0	0	0						No	No	No	No	No	No	No	47	No	No	No	No	No	No	No	Missing	Missing	Missing	0	ceftriaxone	0
1GYN200	1	2	CESARIENNE PROPHYLACTIQUE	1	CESARIENNE	CEFTRIAXONNE,AMOXICLAVA,	2	Gueri	2	1	26	ISO	No	No	Yes	Yes	No	No	Penicillins	0	0				AMOXICILLINE		Yes	Yes	No	No	No	No	No	60	No	No	No	No	No	No	No	Missing	Missing	Missing	0	ceftriaxone	0	1	1
1GYN125	1	2	UC	1	CESARIENNE		3	Gueri		0	18		No	No	Yes	Yes	Yes	No	0	0	0						Yes	Yes	No	No	No	No	No	40	No	No	No	No	No	No	No	Missing	Missing	Missing	1	ceftriaxone	0
1GYN181	1	2	UC	1	CESARIENNE		3	Gueri		0			No	No	Yes	Yes	No	No	0	0	0						No	Yes	No	No	No	No	No	45	No	No	No	No	No	No	No	Missing	Missing	Missing	0	ceftriaxone	0
1GYN233	1	2	UC	1	CESARIENNE	CEFTRI, OXYTOCINE	2	Gueri		0			No	No	Yes	Yes	No	No	0	0	0						No	Yes	No	No	No	No	No	46	No	No	No	No	No	No	No	Missing	Missing	Missing	0	ceftriaxone	0
1GYN236	1	2	UC	1	CESARIENNE	OXYTOCINE	2	Gueri		0	20		No	No	Yes	Yes	No	No	0	0	0						No	Yes	No	No	No	No	No	60	No	No	No	No	No	No	No	Missing	Missing	Missing	0	ceftriaxone	0
1GYN25	1	2	UC	0	CESARIENNE		2	Gueri		0			No	No	Yes	Yes	No	No	0	0	0						Yes	Yes	Yes	No	No	No	No	43	No	No	No	No	No	No	No	Missing	Missing	Missing	0	ceftriaxone	0
1GYN257	1	2	UC	1	CESARIENNE	OXYTOCINE	2	Gueri		0	18		No	No	Yes	Yes	No	No	0	0	0						No	Yes	No	No	No	No	No	43	No	No	No	No	No	No	No	Missing	Missing	Missing	0	ceftriaxone	0
1GYN34	1	2	UC	1	CESARIENNE		2	Gueri		0	15		No	No	Yes	Yes	No	No	0	0	0						No	Yes	No	No	No	No	No	46	No	No	No	No	No	No	No	Missing	Missing	Missing	0	ceftriaxone	0
1GYN13	1	2	MYOME	1	MYOMECTOMIE		2	Gueri		0			No	No	Yes	Yes	Yes	No	0	0	0						Yes	Yes	No	No	No	No	No	100	No	No	No	No	No	No	No	Missing	Missing	Missing	1	ceftriaxone	0
3PO43	1	2	CANCER OD	1	HYSTERECTOMIE		2	Gueri		0	20		No	No	Yes	Yes	No	No	0	0	0						No	Yes	No	No	No	No	No	90	No	No	No	No	No	No	No	Missing	Missing	Missing	0	ceftriaxone	0
3PO11	1	2	DE+SFA	1	CESARIENNE		2	Gueri		0	16		No	No	Yes	Yes	No	No	Penicillins	0	0				AMPICILLINE INJ AMOXICILLINE GELLULE		No	Yes	No	No	No	No	No	42	No	No	No	No	No	No	No	Missing	Missing	Missing	0	ceftriaxone	0	1	1
2PO91	1	2	HTA	1	CESARIENNE		2	PDV		0			No	No	No	No	No	No	Penicillins	0	0				AMOXICILLINE		No	No	No	No	No	No	No	45	No	No	No	No	No	No	No	Missing	Missing	Missing	0	ceftriaxone	0	1	1
3PO86	1	2	MACROSOMIE	1	CESARIENNE		2	Gueri		0	16		No	No	Yes	Yes	No	No	0	0	0					AMOXICILLINE	No	Yes	No	No	No	No	No	48	No	No	No	No	No	No	No	Missing	Missing	Missing	0	ceftriaxone	0
3PO5	1	2	MYOME	1	MYOMECTOMIE		3	Gueri		0	16		No	No	Yes	Yes	No	No	Penicillins	0	0				AMPICILLINE INJ AMOXICILLINE GELLULE		No	Yes	No	No	No	No	No	100	No	No	No	No	No	No	No	Missing	Missing	Missing	0	ceftriaxone	0	1	1
3PO55	1	2	MYOME	1	MYOMECTOMIE		2	Gueri		0	20		No	No	Yes	Yes	No	No	Penicillins	0	0				AMPI INJ AMOXI GEL		No	Yes	No	No	No	No	No	100	No	No	No	No	No	No	No	Missing	Missing	Missing	0	ceftriaxone	0	1	1
3PO14	1	2	MYOME	1	MYOMECTOMIE		2	Gueri		0	19		No	No	Yes	Yes	No	No	Penicillins	0	0				AMPICILLINE INJ AMOXICILLINE GELLULE		No	Yes	No	No	No	No	No	100	No	No	No	No	No	No	No	Missing	Missing	Missing	0	ceftriaxone	0	1	1
3PO22	1	2	MYOME	1	HYSTERECTOMIE		2	Gueri		0	16		No	No	Yes	Yes	No	No	Penicillins	0	0				ALPICILLINE INJ AMOXICILLINE GELLULE		No	Yes	No	No	No	No	No	90	No	No	No	No	No	No	No	Missing	Missing	Missing	0	ceftriaxone	0	1	1
3PO84	1	2	MYOME	1	HYSTERECTOMIE		2	Gueri		0	17		No	No	Yes	Yes	No	No	0	0	0						No	Yes	No	No	No	No	No	90	No	No	No	No	No	No	No	Missing	Missing	Missing	0	ceftriaxone	0
3PO25	1	2	MYOMECTOMIE	1	MYOMECTOMIE		2	Gueri		0	17		No	No	Yes	Yes	No	No	Penicillins	0	0				AMPI INJ AMOXI GEL		No	Yes	No	No	No	No	No	100	No	No	No	No	No	No	No	Missing	Missing	Missing	0	ceftriaxone	0	1	1
3PO3	1	2	SFA	1	CESARIENNE		2	Gueri		0	16		No	No	Yes	Yes	No	No	Penicillins	0	0				AMOXICILLINE GELLULU AMPICILLINE INJ		No	Yes	No	No	No	No	No	60	No	No	No	No	No	No	No	Missing	Missing	Missing	0	ceftriaxone	0	1	1
1GYN108	1	2	SPPC	1	CESARIENNE		3	Gueri		0	15		No	No	Yes	Yes	Yes	No	0	0	0						Yes	Yes	No	No	No	No	No	45	No	No	No	No	No	No	No	Missing	Missing	Missing	1	ceftriaxone	0
2PO102	1	2	UC	1	CESARIENNE		2	PDV		0	16		No	No	No	No	No	No	Penicillins	0	0				AMOXICILLINE		No	No	No	No	No	No	No	44	No	No	No	No	No	No	No	Missing	Missing	Missing	0	ceftriaxone	0	1	1
1GYN240	1	2	OLIGOAMNIOS	1	CESARIENNE		3	Gueri		0	19		No	No	Yes	Yes	Yes	No	0	0	0						Yes	Yes	No	No	No	No	No	19	No	No	No	No	No	No	No	Missing	Missing	Missing	1	ceftriaxone	0
1GYN89	1	2	UC	1	CESARIENNE		2	Gueri		0	16		No	No	No	No	No	No	0	0	0						No	No	No	No	No	No	No	45	No	No	No	No	No	No	No	Missing	Missing	Missing	0	ceftriaxone	0
1REA68	1	2	Cesarienne	1			2	Gueri		0			No	No	No	Yes	Yes	No	Cephalosporins	0	0				Missing		Yes	Yes	No	No	No	No	No		No	No	No	No	No	No	No	Missing	Missing	Missing				1	1
1GYN206	1	2	CESARIENNE PROPHYLACTIQUE	1	CESARIENNE	OXYTOCINE	3	Gueri		0	20		No	No	Yes	Yes	No	No	0	0	0						No	Yes	No	No	No	No	No	47	No	No	No	No	No	No	No	Missing	Missing	Missing	0	ceftriaxone	0
1GYN207	1	2	DFP	1	CESARIENNE	OXYTOCINE	2	Gueri		0	17		No	No	Yes	Yes	No	No	0	0	0						No	Yes	No	No	No	No	No	45	No	No	No	No	No	No	No	Missing	Missing	Missing	0	ceftriaxone	0
1GYN157	1	2	DD	1	CESARIENNE		2	Gueri		0	20		No	No	Yes	Yes	No	No	0	0	0						Yes	Yes	No	No	No	No	No	45	No	No	No	No	No	No	No	Missing	Missing	Missing	0	ceftriaxone	0
1GYN194	1	2	DD	1	CESARIENNE	CEFTRIAXONE , AMOXICLAV	3	Gueri	6	1	47	ISO	No	No	Yes	Yes	No	No	Penicillins	0	0	Escherichia coli		Pus	AMOXICILLINE	CEFT METRO	Yes	Yes	No	No	No	No	No	47	No	No	No	No	No	No	No	No	Missing	Yes	0	ceftriaxone	0	1	1
1REA72	1	2	etat de mal eclamptique post partum	1			2	Gueri		0			No	No	Yes	Yes	No	No	0	0	0				Missing		No	Yes	No	No	No	No	No	131	No	No	No	No	No	No	No	Missing	Missing	Missing
1GYN109	1	2	GEUR	1	GEU		3	Gueri		0	17		No	No	Yes	Yes	Yes	No	0	0	0						Yes	Yes	No	No	No	No	No	63	No	No	No	No	No	No	No	Missing	Missing	Missing	1	ceftriaxone	0
1GYN115	1	2	GEUR	1	GEU		3	Gueri		0	16		No	No	Yes	Yes	No	No	0	0	0						Yes	Yes	No	No	No	No	No	40	No	No	No	No	No	No	No	Missing	Missing	Missing	0	ceftriaxone	0
2PO51	1	2	UC	1	CESARIENNE		2	Gueri		0	17		No	Yes	No	No	No	No	Penicillins	0	0				AMOXICILLINE		No	No	No	No	No	No	No	50	No	No	No	No	No	No	No	Missing	Missing	Missing	0	ceftriaxone	0	1	1
1REA40	1	2	laparo pour peritonite	1			2	Décédé	3	1		Urinaire	No	No	Yes	Yes	Yes	Yes	Cephalosporins	imidazoles	0	Neant		Urines	Missing		Yes	Yes	No	No	No	No	No	73	No	No	No	No	No	No	No	Missing	Missing	Missing				2	0
1GYN44	1	2	DFP	1	CESARIENNE		3	Gueri		0	16		No	No	No	No	No	No	0	0	0						No	Yes	No	No	No	No	No	44	No	No	No	No	No	No	No	Missing	Missing	Missing	0	ceftriaxone	0
1GYN69	1	2	MACROSOMIE	1	CESARIENNE		2	Gueri		0	16		Yes	No	No	No	No	No	0	0	0						No	No	No	No	No	No	No	45	No	No	No	No	No	No	No	Missing	Missing	Missing	0	ceftriaxone	0
1GYN124	1	2	MYOME	1	MYOMECTOMIE		3	Gueri		0	17		No	No	Yes	Yes	No	No	0	0	0						Yes	Yes	No	No	No	No	No	100	No	No	No	No	No	No	No	Missing	Missing	Missing	1	ceftriaxone	0
1GYN126	1	2	MYOME	1	MYOMECTOMIE		3	Gueri		0			No	No	Yes	Yes	Yes	No	0	0	0						Yes	Yes	No	No	No	No	No	100	No	No	No	No	No	No	No	Missing	Missing	Missing	1	ceftriaxone	0
1GYN64	1	2	MYOME	1	MYOMECTOMIE		2	Gueri		0	20		No	No	No	No	No	No	0	0	0						No	No	No	No	No	No	No	100	No	No	No	No	No	No	No	Missing	Missing	Missing	0	ceftriaxone	0
1GYN255	1	2	OLIGOAMNIOS	1	CESARIENNE	OXYTOCINE	2	Gueri		0	20		No	No	Yes	Yes	No	No	0	0	0						No	Yes	No	No	No	No	No	44	No	No	No	No	No	No	No	Missing	Missing	Missing	0	ceftriaxone	0
1GYN48	1	2	OLIGOAMNIOS	1	CESARIENNE		2	Gueri		0	21		No	No	Yes	Yes	No	No	0	0	0						No	Yes	No	No	No	No	No	43	No	No	No	No	No	No	No	Missing	Missing	Missing	0	ceftriaxone	0
1GYN20	1	2	P EPAULE	1	CESARIENNE		2	Gueri		0			No	No	Yes	Yes	Yes	No	0	0	0						No	Yes	No	No	No	No	No	45	No	No	No	No	No	No	No	Missing	Missing	Missing	1	ceftriaxone	0
1GYN61	1	2	PS	1	CESARIENNE		2	Gueri		0	14		No	No	No	No	No	No	0	0	0						No	No	No	No	No	No	No	54	No	No	No	No	No	No	No	Missing	Missing	Missing	0	ceftriaxone	0
2PO54	1	2	UC	1	CESARIENNE		2	Gueri		0	16		No	No	No	No	No	No	Penicillins	0	0				AMOXICILLINE		No	No	No	No	No	No	No	45	No	No	No	No	No	No	No	Missing	Missing	Missing	0	ceftriaxone	0	1	1
1GYN29	1	2	PPR	1	CESARIENNE		2	Gueri		0	17		No	No	Yes	Yes	Yes	No	0	0	0						No	Yes	No	No	No	No	No	41	No	No	No	No	No	No	No	Missing	Missing	Missing	1	ceftriaxone	0
1GYN71	1	2	PRECLAMPSIE	1	CESARIENNE		2	Gueri		0	15		No	Yes	No	No	No	No	0	0	0						No	No	No	No	No	No	No	45	No	No	No	No	No	No	No	Missing	Missing	Missing	0	ceftriaxone	0
1GYN241	1	2	EC	1	CESARIENNE	CEFTRIAXONE METRONIDAZOLE GENTAMYCIE	3	Gueri	11	1	31	ISO	No	Yes	Yes	Yes	No	No	Penicillin combinations	0	0				AMOXICILLINE ACIDE CLANCLANIQUE		Yes	No	No	No	No	No	No	46	No	No	No	No	No	No	No	Missing	Missing	Missing	0	ceftriaxone	0	1	1
1GYN43	1	2	UC	1	CESARIENNE		3	Gueri		0	16		No	No	Yes	Yes	No	No	0	0	0						No	Yes	No	No	No	No	No	42	No	No	No	No	No	No	No	Missing	Missing	Missing	0	ceftriaxone	0
2PO48	1	2	SFA	1	CESARIENNE		2	Gueri		0	18		No	No	No	No	No	No	Penicillins	0	0				AMOXICILLINE		No	No	No	No	No	No	No	45	No	No	No	No	No	No	No	Missing	Missing	Missing	0	ceftriaxone	0	1	1
1GYN75	1	2	TM DU COL	1	HYSTERECTOMIE		2	Gueri		0	21		No	No	No	No	No	No	0	0	0						No	No	No	No	No	No	No	90	No	No	No	No	No	No	No	Missing	Missing	Missing	0	ceftriaxone	0
2PO65	1	2	UC	1	CESARIENNE		2	Gueri		0	16		No	Yes	No	No	No	No	Penicillins	0	0				AMOXICILLINE		No	No	No	No	No	No	No	44	No	No	No	No	No	No	No	Missing	Missing	Missing	0	ceftriaxone	0	1	1
1GYN15	1	2	UC	1	CESARIENNE		2	Gueri		0	17		No	No	Yes	Yes	No	No	0	0	0						No	Yes	No	No	No	No	No	45	No	No	No	No	No	No	No	Missing	Missing	Missing	0	ceftriaxone	0
1GYN38	1	2	UC	1	CESARIENNE		2	Gueri		0	14		No	No	Yes	Yes	No	No	0	0	0						No	Yes	No	No	No	No	No	45	No	No	No	No	No	No	No	Missing	Missing	Missing	0	ceftriaxone	0
1REA25	1	2	contusion hepatique et pulmonaire	0			3	Gueri		0			No	No	Yes	Yes	No	Yes	Cephalosporins		0				Missing		Yes	No	No	No	No	No	No		No	No	No	No	No	No	No	Missing	Missing	Missing				2	0
1REA38	1	2	Drainage abces parietocloique	1			2	Gueri	3	1		ISO	No	No	No	No	Yes	Yes	Cephalosporins	imidazoles	0	Klebsiella pneumoniae	1	Pus	Yes		Yes	Yes	No	No	No	No	No		No	No	Yes	No	No	No	No	Yes	Missing	Missing				2	0
1REA56	1	2	Etat de choc	0			3	Décédé	6	1		ISO	No	Yes	Yes	Yes	No	No	0	0	0	Pseudomonas aeruginosa	0	Pus	Missing		No	No	No	No	No	No	No		Yes	No	No	No	No	No	No	Missing	Missing	Missing
1REA22	1	2	TCE	1			3	Décédé	3	1		Sepsisbact	No	No	Yes	Yes	No	No	Cephalosporins	imidazoles	0	Neant		Sang	Missing		Yes	Yes	No	No	No	No	No	300	No	No	No	No	No	No	No	Missing	Missing	Missing				2	0
2PO22	1	1	DFP	1	CESARIENNE		2	Gueri	9	1	25	ISO	No	No	No	No	No	No	Penicillin combinations	0	0	Escherichia coli		Pus	AMOXICILLINE ACIDE CLANCLANIQUE		No	No	No	No	No	No	No	49	No	No	No	No	No	No	No	Missing	Missing	Missing	0	ceftriaxone	0	1	1
2PO14	1	1	MYOMES	1	MYOMECTOMIE		2	Gueri	9	1	26	ISO	No	No	No	No	No	No	Penicillins	0	0	Proteus mirabilis		Pus	AMOXICILLINE		No	No	No	No	No	No	No	120	No	No	No	No	No	No	No	Missing	Missing	Missing	0	ceftriaxone	0	1	1
3PO42	1	1	OLIGOAMNIOS	1	CESARIENNE		3	PDV		0	19		No	No	Yes	Yes	No	No	0	0	0						No	Yes	No	No	No	No	No	45	No	No	No	No	No	No	No	Missing	Missing	Missing	0	ceftriaxone	0
2PO83	1	1	PPR	1	CESARIENNE		2	Gueri		0			No	No	No	No	No	No	0	0	0						No	No	No	No	No	No	No	45	No	No	No	No	No	No	No	Missing	Missing	Missing	0	ceftriaxone	0
3PO1	1	1	SFA	1	CESARIENNE		2	Gueri	11	1	26	ISO	Yes	No	Yes	Yes	No	No	Penicillins	0	0	Neant		Pus	AMPI INJ AMOXI GEL	AMPICILLINE INJ	Yes	Yes	No	No	No	No	No	40	No	No	No	No	No	No	No	Yes	No	No	0	ceftriaxone	0	1	1
2PO107	1	1	UC	1	CESARIENNE		2	Gueri		0	18		No	No	No	No	No	No	Penicillins	0	0				AMOXICILLINE		No	No	No	No	No	No	No	47	No	No	No	No	No	No	No	Missing	Missing	Missing	0	ceftriaxone	0	1	1
1GYN169	1	1	DFP	1	CESARIENNE		2	Gueri		0	19		No	No	Yes	Yes	No	No	0	0	0						No	Yes	No	No	No	No	No	54	No	No	No	No	No	No	No	Missing	Missing	Missing	0	ceftriaxone	0
1GYN40	1	1	EC	1	CESARIENNE		3	Gueri		0	17		No	Yes	Yes	Yes	No	No	0	0	0						No	Yes	No	No	No	No	No	45	No	No	No	No	No	No	No	Missing	Missing	Missing	0	ceftriaxone	0
1GYN234	1	1	GEUR	1	GEU		2	Gueri		0	18		No	No	Yes	Yes	No	No	0	0	0						No	Yes	No	No	No	No	No	40	No	No	No	No	No	No	No	Missing	Missing	Missing	0	ceftriaxone	0
2PO58	1	1	HRP	1	CESARIENNE		2	Gueri		0	16		No	No	No	No	No	No	Penicillins	0	0				AMOXICILLINE		No	No	No	No	No	No	No	46	No	No	No	No	No	No	No	Missing	Missing	Missing	0	ceftriaxone	0	1	1
2PO72	1	1	HYDROCEPHALE	1	CESARIENNE		2	Gueri		0	19		No	No	No	No	No	No	Penicillins	0	0				AMOXICILLINE		No	No	No	No	No	No	No	46	No	No	No	No	No	No	No	Missing	Missing	Missing	1	ceftriaxone	0	1	1
1REA71	1	1	Laparo RCD	1			2	Gueri		0			No	No	No	Yes	No	No	Cephalosporins	Penicillin combinations	0				Missing		Yes	Yes	No	No	No	No	No	278	No	No	No	No	No	No	No	Missing	Missing	Missing				2	0
1GYN232	1	1	MYOME	1	MYOMECTOMIE		2	Gueri		0	20		No	No	Yes	Yes	No	No	0	0	0						No	Yes	No	No	No	No	No	100	No	No	No	No	No	No	No	Missing	Missing	Missing	0	ceftriaxone	0
1GYN237	1	1	POST TERME	1	CESARIENNE	OCYTOCINE	2	Gueri		0	20		No	No	Yes	Yes	No	No	0	0	0						No	Yes	No	No	No	No	No	46	No	No	No	No	No	No	No	Missing	Missing	Missing	0	ceftriaxone	0
2PO64	1	1	PS	1	CESARIENNE		2	Gueri	9	1	24	ISO	No	No	No	No	No	No	Penicillins	0	0				AMOXICILLINE		No	No	No	No	No	No	No	61	No	No	No	No	No	No	No	Missing	Missing	Missing	0	ceftriaxone	0	1	1
1GYN230	1	1	SE	1	PLASTIE VULVAIRE		2	Gueri		0	15		No	No	Yes	Yes	No	No	0	0	0						No	Yes	No	No	No	No	No	61	No	No	No	No	No	No	No	Missing	Missing	Missing	0	ceftriaxone	0
1GYN68	1	1	SFA	1	CESARIENNE		2	Gueri		0	16		No	No	No	No	No	No	0	0	0						No	No	No	No	No	No	No	44	No	No	No	No	No	No	No	Missing	Missing	Missing	0	ceftriaxone	0
1GYN86	1	1	SFA	1	CESARIENNE		2	Gueri		0	17		No	No	No	No	No	No	0	0	0						No	No	No	No	No	No	No	45	No	No	No	No	No	No	No	Missing	Missing	Missing	0	ceftriaxone	0
1REA6	1	1	TCE	0			2	Gueri		0			No	No	Yes	Yes	No	No	0	0	0				Missing		No	No	No	No	No	Yes	No		No	No	No	No	No	No	No	Missing	Missing	Missing
2PO3	1	1	UC	1	CESARIENNE		2	Gueri		0	26		No	No	No	No	No	No	Penicillins	0	0				AMOXICILLINE		No	No	No	No	No	No	No	44	No	No	No	No	No	No	No	Missing	Missing	Missing	0	ceftriaxone	0	1	1
1GYN21	1	1	UC	1	CESARIENNE		2	Gueri		0	18		No	No	Yes	Yes	No	No	0	0	0						No	Yes	No	No	No	No	No	40	No	No	No	No	No	No	No	Missing	Missing	Missing	0	ceftriaxone	0
2PO96	1	1	MYOME	1	HYSTERECTOMIE		2	Gueri		0			No	No	No	No	No	No	Penicillins	0	0				AMOXICILLINE		No	No	No	No	No	No	No	90	No	No	No	No	No	No	No	Missing	Missing	Missing	0	ceftriaxone	0	1	1
1GYN221	1	1	MYOME	1	MYOMECTOMIE		2	Gueri		0	17		No	No	Yes	Yes	No	No	0	0	0						No	Yes	No	No	No	No	No	100	No	No	No	No	No	No	No	Missing	Missing	Missing	0	ceftriaxone	0
1GYN30	1	1	NODULE DU SEIN	1	NODULECTOMIE SEIN		2	Gueri		0	18		No	No	Yes	Yes	No	No	0	0	0						No	Yes	No	No	No	No	No	45	No	No	No	No	No	No	No	Missing	Missing	Missing	0	ceftriaxone	0
1REA33	1	1	peritonite	1			3	Gueri	6	1		ISO	No	No	Yes	Yes	Yes	Yes	Cephalosporins	imidazoles	0	ENTEROCOCCUS SP	0	Pus	Missing		Yes	Yes	No	No	No	No	Yes	160	No	No	No	No	No	No	No	Missing	Missing	Missing				2	0
1REA39	1	1	laparo pour gastrectomie	1			2	Gueri		0			No	No	Yes	Yes	No	No	0	0	0				Missing		Yes	Yes	No	No	No	No	No	193	No	No	No	No	No	No	No	Missing	Missing	Missing
[truncated: 43 more columns]
